# Supplementary material for: New complete genome sequences of human rhinoviruses shed light on their phylogeny and genomic features
Source: BMC Genomics. 2007 Jul 10;8:224. doi: 10.1186/1471-2164-8-224 (PMC1949831; doi:10.1186/1471-2164-8-224)
Supplement: Additional file 2 — Similarity values among HRV-A, HRV-B and HEV for the 11 individual protein products. The similarity values for protein comparison between HRV-A, HRV-B and HEV represented in Figure 2 are listed. [file 1471-2164-8-224-S2.xls]

## Sheet: identity values
Additional data file 2: Pairwise amino acid sequence identity (expressed in percent) for each individual protein among the considered HRV-A, HRV-B, and HEV serotypes (page 1) and average amino acid sequence identity among HRV-A, HRV-B and HEV (page 2).
VP4	HRV89	HRV78	HRV12	HRV1B	HRV16	HRV39	HRV2	HRV85	HRV24	HRV11	HRV9	HRV94	HRV64	HRV52	HRV17	HRV14	HRV37	HRV3	HRV93	HRV27	COXA14	COXA6	COXA2	HEV70	HEV68	ECHO1	ECHO6	COXB2	COXA1	COXA18	COXA17	POLIO3	POLIO2	POLIO1A		VP4	HRV-A	HRV-B	HEV
HRV89	100	97.1	98.6	100	98.6	95.7	94.2	97.1	97.1	97.1	92.8	97.1	95.7	58	56.5	53.6	56.5	56.5	53.6	56.5	52.2	53.6	52.2	55.1	53.6	56.5	58	59.4	59.4	62.3	59.4	59.4	58	59.4		HRV-A	96.4201	55.6846	56.4
HRV78	97.1	100	98.6	97.1	95.7	92.8	91.3	94.2	94.2	94.2	89.9	94.2	92.8	58	56.5	53.6	56.5	56.5	53.6	56.5	53.6	53.6	53.6	55.1	53.6	56.5	58	59.4	59.4	62.3	59.4	59.4	58	59.4		HRV-B		96.4122	59.752
HRV12	98.6	98.6	100	98.6	97.1	94.2	92.8	95.7	95.7	95.7	91.3	95.7	94.2	58	56.5	53.6	56.5	56.5	53.6	56.5	53.6	53.6	52.2	55.1	53.6	56.5	58	59.4	59.4	62.3	59.4	59.4	58	59.4		HEV			69.399
HRV1B	100	97.1	98.6	100	98.6	95.7	94.2	97.1	97.1	97.1	92.8	97.1	95.7	58	56.5	53.6	56.5	56.5	53.6	56.5	52.2	53.6	52.2	55.1	53.6	56.5	58	59.4	59.4	62.3	59.4	59.4	58	59.4
HRV16	98.6	95.7	97.1	98.6	100	94.2	92.8	95.7	95.7	95.7	91.3	95.7	94.2	58	56.5	53.6	56.5	56.5	53.6	56.5	52.2	53.6	52.2	55.1	53.6	55.1	56.5	58	59.4	62.3	59.4	59.4	58	59.4
HRV39	95.7	92.8	94.2	95.7	94.2	100	95.7	98.6	98.6	98.6	94.2	98.6	97.1	56.5	55.1	52.2	55.1	55.1	52.2	55.1	49.3	50.7	52.2	56.5	52.2	55.1	56.5	58	60.9	63.8	60.9	60.9	59.4	60.9
HRV2	94.2	91.3	92.8	94.2	92.8	95.7	100	97.1	97.1	97.1	92.8	97.1	95.7	55.1	53.6	52.2	53.6	53.6	50.7	53.6	49.3	52.2	53.6	53.6	52.2	56.5	58	59.4	59.4	62.3	59.4	59.4	59.4	59.4
HRV85	97.1	94.2	95.7	97.1	95.7	98.6	97.1	100	100	100	95.7	100	98.6	58	56.5	53.6	56.5	56.5	53.6	56.5	49.3	50.7	52.2	55.1	53.6	53.6	55.1	56.5	59.4	62.3	59.4	59.4	58	59.4
HRV24	97.1	94.2	95.7	97.1	95.7	98.6	97.1	100	100	100	95.7	100	98.6	58	56.5	53.6	56.5	56.5	53.6	56.5	49.3	50.7	52.2	55.1	53.6	53.6	55.1	56.5	59.4	62.3	59.4	59.4	58	59.4
HRV11	97.1	94.2	95.7	97.1	95.7	98.6	97.1	100	100	100	95.7	100	98.6	58	56.5	53.6	56.5	56.5	53.6	56.5	49.3	50.7	52.2	55.1	53.6	53.6	55.1	56.5	59.4	62.3	59.4	59.4	58	59.4
HRV9	92.8	89.9	91.3	92.8	91.3	94.2	92.8	95.7	95.7	95.7	100	95.7	94.2	58	56.5	53.6	56.5	56.5	53.6	56.5	47.8	50.7	50.7	56.5	55.1	53.6	52.2	53.6	58	62.3	59.4	58	56.5	58
HRV94	97.1	94.2	95.7	97.1	95.7	98.6	97.1	100	100	100	95.7	100	98.6	58	56.5	53.6	56.5	56.5	53.6	56.5	49.3	50.7	52.2	55.1	53.6	53.6	55.1	56.5	59.4	62.3	59.4	59.4	58	59.4
HRV64	95.7	92.8	94.2	95.7	94.2	97.1	95.7	98.6	98.6	98.6	94.2	98.6	100	59.4	58	55.1	58	58	55.1	58	50.7	52.2	53.6	53.6	52.2	52.2	53.6	55.1	58	60.9	58	58	56.5	58
HRV52	58	58	58	58	58	56.5	55.1	58	58	58	58	58	59.4	100	98.6	92.8	94.2	95.7	94.2	97.1	50.7	58	56.5	53.6	55.1	60.9	62.3	63.8	76.8	68.1	72.5	63.8	60.9	62.3
HRV17	56.5	56.5	56.5	56.5	56.5	55.1	53.6	56.5	56.5	56.5	56.5	56.5	58	98.6	100	92.8	94.2	95.7	94.2	97.1	49.3	56.5	55.1	53.6	55.1	62.3	63.8	65.2	75.4	66.7	71	62.3	59.4	60.9
HRV14	53.6	53.6	53.6	53.6	53.6	52.2	52.2	53.6	53.6	53.6	53.6	53.6	55.1	92.8	92.8	100	95.7	97.1	95.7	95.7	46.4	53.6	52.2	53.6	55.1	59.4	59.4	60.9	71	63.8	66.7	60.9	56.5	58
HRV37	56.5	56.5	56.5	56.5	56.5	55.1	53.6	56.5	56.5	56.5	56.5	56.5	58	94.2	94.2	95.7	100	98.6	94.2	97.1	46.4	55.1	53.6	55.1	56.5	60.9	60.9	62.3	72.5	65.2	68.1	60.9	58	59.4
HRV3	56.5	56.5	56.5	56.5	56.5	55.1	53.6	56.5	56.5	56.5	56.5	56.5	58	95.7	95.7	97.1	98.6	100	95.7	98.6	46.4	55.1	53.6	55.1	56.5	60.9	60.9	62.3	72.5	65.2	68.1	60.9	58	59.4
HRV93	53.6	53.6	53.6	53.6	53.6	52.2	50.7	53.6	53.6	53.6	53.6	53.6	55.1	94.2	94.2	95.7	94.2	95.7	100	97.1	46.4	52.2	50.7	52.2	53.6	58	59.4	60.9	71	62.3	66.7	59.4	55.1	56.5
HRV27	56.5	56.5	56.5	56.5	56.5	55.1	53.6	56.5	56.5	56.5	56.5	56.5	58	97.1	97.1	95.7	97.1	98.6	97.1	100	47.8	55.1	53.6	55.1	56.5	60.9	62.3	63.8	73.9	65.2	69.6	60.9	58	59.4
COXA14	52.2	53.6	53.6	52.2	52.2	49.3	49.3	49.3	49.3	49.3	47.8	49.3	50.7	50.7	49.3	46.4	46.4	46.4	46.4	47.8	100	66.7	72.5	50.7	49.3	47.8	50.7	52.2	55.1	53.6	53.6	52.2	55.1	53.6
COXA6	53.6	53.6	53.6	53.6	53.6	50.7	52.2	50.7	50.7	50.7	50.7	50.7	52.2	58	56.5	53.6	55.1	55.1	52.2	55.1	66.7	100	76.8	63.8	62.3	58	59.4	60.9	63.8	60.9	60.9	58	58	58
COXA2	52.2	53.6	52.2	52.2	52.2	52.2	53.6	52.2	52.2	52.2	50.7	52.2	53.6	56.5	55.1	52.2	53.6	53.6	50.7	53.6	72.5	76.8	100	60.9	56.5	58	58	59.4	65.2	59.4	58	58	58	58
HEV70	55.1	55.1	55.1	55.1	55.1	56.5	53.6	55.1	55.1	55.1	56.5	55.1	53.6	53.6	53.6	53.6	55.1	55.1	52.2	55.1	50.7	63.8	60.9	100	91.3	53.6	53.6	55.1	66.7	66.7	65.2	62.3	60.9	62.3
HEV68	53.6	53.6	53.6	53.6	53.6	52.2	52.2	53.6	53.6	53.6	55.1	53.6	52.2	55.1	55.1	55.1	56.5	56.5	53.6	56.5	49.3	62.3	56.5	91.3	100	50.7	50.7	52.2	62.3	62.3	60.9	59.4	58	59.4
ECHO1	56.5	56.5	56.5	56.5	55.1	55.1	56.5	53.6	53.6	53.6	53.6	53.6	52.2	60.9	62.3	59.4	60.9	60.9	58	60.9	47.8	58	58	53.6	50.7	100	92.8	89.9	72.5	69.6	68.1	71	69.6	69.6
ECHO6	58	58	58	58	56.5	56.5	58	55.1	55.1	55.1	52.2	55.1	53.6	62.3	63.8	59.4	60.9	60.9	59.4	62.3	50.7	59.4	58	53.6	50.7	92.8	100	94.2	73.9	66.7	69.6	66.7	65.2	65.2
COXB2	59.4	59.4	59.4	59.4	58	58	59.4	56.5	56.5	56.5	53.6	56.5	55.1	63.8	65.2	60.9	62.3	62.3	60.9	63.8	52.2	60.9	59.4	55.1	52.2	89.9	94.2	100	75.4	71	72.5	68.1	66.7	66.7
COXA1	59.4	59.4	59.4	59.4	59.4	60.9	59.4	59.4	59.4	59.4	58	59.4	58	76.8	75.4	71	72.5	72.5	71	73.9	55.1	63.8	65.2	66.7	62.3	72.5	73.9	75.4	100	85.5	87	84.1	81.2	82.6
COXA18	62.3	62.3	62.3	62.3	62.3	63.8	62.3	62.3	62.3	62.3	62.3	62.3	60.9	68.1	66.7	63.8	65.2	65.2	62.3	65.2	53.6	60.9	59.4	66.7	62.3	69.6	66.7	71	85.5	100	95.7	89.9	87	88.4
COXA17	59.4	59.4	59.4	59.4	59.4	60.9	59.4	59.4	59.4	59.4	59.4	59.4	58	72.5	71	66.7	68.1	68.1	66.7	69.6	53.6	60.9	58	65.2	60.9	68.1	69.6	72.5	87	95.7	100	85.5	82.6	84.1
POLIO3	59.4	59.4	59.4	59.4	59.4	60.9	59.4	59.4	59.4	59.4	58	59.4	58	63.8	62.3	60.9	60.9	60.9	59.4	60.9	52.2	58	58	62.3	59.4	71	66.7	68.1	84.1	89.9	85.5	100	92.8	94.2
POLIO2	58	58	58	58	58	59.4	59.4	58	58	58	56.5	58	56.5	60.9	59.4	56.5	58	58	55.1	58	55.1	58	58	60.9	58	69.6	65.2	66.7	81.2	87	82.6	92.8	100	98.6
POLIO1A	59.4	59.4	59.4	59.4	59.4	60.9	59.4	59.4	59.4	59.4	58	59.4	58	62.3	60.9	58	59.4	59.4	56.5	59.4	53.6	58	58	62.3	59.4	69.6	65.2	66.7	82.6	88.4	84.1	94.2	98.6	100
VP2	HRV89	HRV78	HRV12	HRV1B	HRV16	HRV39	HRV2	HRV85	HRV24	HRV11	HRV9	HRV94	HRV64	HRV52	HRV17	HRV14	HRV37	HRV3	HRV93	HRV27	COXA14	COXA6	COXA2	HEV70	HEV68	ECHO1	ECHO6	COXB2	COXA1	COXA18	COXA17	POLIO3	POLIO2	POLIO1A		VP2	HRV A	HRVB	HEV
HRV89	100	76.9	74.9	77.2	77.8	75.8	75.5	75.9	78.2	78.1	77.9	80.1	78.9	63.7	62.6	61.8	59.2	58	61.5	61.8	53.6	52.8	50.4	54.6	55.2	54.4	53.3	51.7	56.1	54.1	55.6	53.8	53.8	51.7		HRV A	82.684	61.3242	53.7753
HRV78	76.9	100	87.1	79.1	82	79.5	73.9	77.7	77.1	78.1	76	77.8	78.5	64	63.2	61.7	60.2	58.6	60	61.5	52.8	53.2	50	56.7	55.7	54.4	52.9	53.3	58	56.4	56.4	53.4	52.3	51		HRVB		83.4163	55.0163
HRV12	74.9	87.1	100	75.3	77.8	77.6	73.8	76.8	77.8	78	75.1	78.1	79.6	63.1	61.9	61.5	60	59.2	61.4	61.8	54	52.4	50	56.3	55.3	55.4	51.9	52.9	58	55.9	57.4	53.2	53.6	51.9		HEV			63.6592
HRV1B	77.2	79.1	75.3	100	86.2	85.9	77.7	85.9	85.4	84.6	84.7	83.8	83.8	61.5	61.9	61.5	60.8	60	61	61.8	54.4	54	51.6	55.9	55.3	54.7	53.1	53.3	55	55.5	54.4	54.4	51.7	51.1
HRV16	77.8	82	77.8	86.2	100	83.9	78.4	84.7	82.2	83.7	82.6	82.6	81.9	63.2	63.2	62.8	61.6	61.6	62.3	63.8	53	53.8	51.4	55.7	54.9	55.5	54.3	54.7	56.7	55.2	55.6	55.2	52.9	51.5
HRV39	75.8	79.5	77.6	85.9	83.9	100	77.7	86.4	82.8	83.8	82.4	83.5	83.1	61.3	63.6	62.1	60.9	60.5	61.7	63.2	53.6	54.4	51.2	55.8	54.4	55	52.7	53.7	54.5	55.1	54	54	50.2	49.2
HRV2	75.5	73.9	73.8	77.7	78.4	77.7	100	77.8	82.4	80.8	80.1	82	82	62.4	62.4	61.2	60.9	60.5	62.6	63	54.9	52.4	51.6	54.3	55.5	55.6	52.9	53.7	56.8	54.8	55.6	53.3	52.9	50
HRV85	75.9	77.7	76.8	85.9	84.7	86.4	77.8	100	84.7	86.2	84.4	84.3	83.9	61.5	61.5	61.8	60.3	59.2	59.5	60.3	54	55.2	51.2	55.8	54	55.6	53.3	52.5	54.5	54.5	53	51.9	49.6	49.8
HRV24	78.2	77.1	77.8	85.4	82.2	82.8	82.4	84.7	100	90.4	85.5	85.1	85.4	62.2	62.2	62.2	61	60.6	61.2	62	53.4	53	51.8	55.7	54.7	54.3	51.6	51.6	56.9	53.8	54.2	52.7	52.3	49.8
HRV11	78.1	78.1	78	84.6	83.7	83.8	80.8	86.2	90.4	100	86.2	84.6	85.4	60.3	61.1	62.6	61.9	60.7	59.4	61.3	53.5	53.9	51	55.7	54.1	55.1	52.7	52.4	56.2	54.2	53.8	54.6	51.5	51
HRV9	77.9	76	75.1	84.7	82.6	82.4	80.1	84.4	85.5	86.2	100	84.3	84.3	60.2	61	61.4	60.6	58.7	59.7	60.9	53.4	52.6	50.2	53.7	52.7	53.5	52.3	52.7	55.8	53.4	53.4	53.8	51.9	49.8
HRV94	80.1	77.8	78.1	83.8	82.6	83.5	82	84.3	85.1	84.6	84.3	100	95.4	62	61.6	61.2	59.3	59.7	61.1	61.5	54.9	54.9	51.6	55.5	55.5	56	53.3	53.3	57.5	55.9	55.9	54	52.5	52.3
HRV64	78.9	78.5	79.6	83.8	81.9	83.1	82	83.9	85.4	85.4	84.3	95.4	100	63.2	61.6	61.2	59.7	60.1	61.5	61.5	54.5	54.1	50.8	55.9	55.9	56	52.9	53.7	58.3	55.6	55.6	53.6	53.3	51.5
HRV52	63.7	64	63.1	61.5	63.2	61.3	62.4	61.5	62.2	60.3	60.2	62	63.2	100	90.8	82.4	82.1	80.2	75.5	75.9	57.8	55.4	53	54.8	55.5	55.4	53.9	55.7	59.6	55	56.9	53.8	56.5	52.1
HRV17	62.6	63.2	61.9	61.9	63.2	63.6	62.4	61.5	62.2	61.1	61	61.6	61.6	90.8	100	82.4	82.1	79.4	75.5	75.9	56.2	55	54.2	53.2	55.1	56.6	55.4	58	58.1	55.3	55.7	53.4	55.7	51.3
HRV14	61.8	61.7	61.5	61.5	62.8	62.1	61.2	61.8	62.2	62.6	61.4	61.2	61.2	82.4	82.4	100	88.9	86.6	76.2	77	56.2	57	57	54.4	54.7	56.6	54.7	54.9	57.3	56.1	57.3	56.1	55.7	52.9
HRV37	59.2	60.2	60	60.8	61.6	60.9	60.9	60.3	61	61.9	60.6	59.3	59.7	82.1	82.1	88.9	100	86.6	75.1	76.2	56.6	55.4	55.8	54.4	55.1	55.8	54.3	54.9	56.2	55.7	57.3	55.7	56.1	52.1
HRV3	58	58.6	59.2	60	61.6	60.5	60.5	59.2	60.6	60.7	58.7	59.7	60.1	80.2	79.4	86.6	86.6	100	75.5	77.8	57	53.4	56.2	53.6	54.3	56.2	53.1	55.7	56.9	54.6	56.5	54.2	55	52.1
HRV93	61.5	60	61.4	61	62.3	61.7	62.6	59.5	61.2	59.4	59.7	61.1	61.5	75.5	75.5	76.2	75.1	75.5	100	91.6	53	52.6	53.4	54	54.3	52.7	51.6	55.3	58.5	53.4	57.3	52.7	54.6	51
HRV27	61.8	61.5	61.8	61.8	63.8	63.2	63	60.3	62	61.3	60.9	61.5	61.5	75.9	75.9	77	76.2	77.8	91.6	100	53.8	52.2	54.6	54	54.7	53.5	53.5	55.7	57.7	55.3	57.6	55	54.6	51.3
COXA14	53.6	52.8	54	54.4	53	53.6	54.9	54	53.4	53.5	53.4	54.9	54.5	57.8	56.2	56.2	56.6	57	53	53.8	100	71.7	72.4	55.4	55.6	55.4	55.8	55.2	56.4	55.4	54.2	55.2	54.4	53.6
COXA6	52.8	53.2	52.4	54	53.8	54.4	52.4	55.2	53	53.9	52.6	54.9	54.1	55.4	55	57	55.4	53.4	52.6	52.2	71.7	100	76.5	60.2	58.1	53	54.6	53.2	56.2	55.8	56.6	58.4	55.2	53.2
COXA2	50.4	50	50	51.6	51.4	51.2	51.6	51.2	51.8	51	50.2	51.6	50.8	53	54.2	57	55.8	56.2	53.4	54.6	72.4	76.5	100	58.2	58.9	52.6	55	54.4	56	54.2	54.2	55.6	54.8	52.8
HEV70	54.6	56.7	56.3	55.9	55.7	55.8	54.3	55.8	55.7	55.7	53.7	55.5	55.9	54.8	53.2	54.4	54.4	53.6	54	54	55.4	60.2	58.2	100	81.9	55	54.4	54	58.2	53.4	54.6	55.4	53.4	51.2
HEV68	55.2	55.7	55.3	55.3	54.9	54.4	55.5	54	54.7	54.1	52.7	55.5	55.9	55.5	55.1	54.7	55.1	54.3	54.3	54.7	55.6	58.1	58.9	81.9	100	57.3	56.7	56.7	60.1	55.2	57.7	56.9	55.2	54.3
ECHO1	54.4	54.4	55.4	54.7	55.5	55	55.6	55.6	54.3	55.1	53.5	56	56	55.4	56.6	56.6	55.8	56.2	52.7	53.5	55.4	53	52.6	55	57.3	100	81.2	77.9	60.6	57.9	59	57.9	58.6	57.3
ECHO6	53.3	52.9	51.9	53.1	54.3	52.7	52.9	53.3	51.6	52.7	52.3	53.3	52.9	53.9	55.4	54.7	54.3	53.1	51.6	53.5	55.8	54.6	55	54.4	56.7	81.2	100	79	57.9	59	60.2	58.2	59.8	59.2
COXB2	51.7	53.3	52.9	53.3	54.7	53.7	53.7	52.5	51.6	52.4	52.7	53.3	53.7	55.7	58	54.9	54.9	55.7	55.3	55.7	55.2	53.2	54.4	54	56.7	77.9	79	100	56.4	56.3	57.8	55.3	56.8	55.2
COXA1	56.1	58	58	55	56.7	54.5	56.8	54.5	56.9	56.2	55.8	57.5	58.3	59.6	58.1	57.3	56.2	56.9	58.5	57.7	56.4	56.2	56	58.2	60.1	60.6	57.9	56.4	100	70.9	70.9	65.8	66.9	63.2
COXA18	54.1	56.4	55.9	55.5	55.2	55.1	54.8	54.5	53.8	54.2	53.4	55.9	55.6	55	55.3	56.1	55.7	54.6	53.4	55.3	55.4	55.8	54.2	53.4	55.2	57.9	59	56.3	70.9	100	84.9	78.1	78.1	73.9
COXA17	55.6	56.4	57.4	54.4	55.6	54	55.6	53	54.2	53.8	53.4	55.9	55.6	56.9	55.7	57.3	57.3	56.5	57.3	57.6	54.2	56.6	54.2	54.6	57.7	59	60.2	57.8	70.9	84.9	100	80.7	80	73.9
POLIO3	53.8	53.4	53.2	54.4	55.2	54	53.3	51.9	52.7	54.6	53.8	54	53.6	53.8	53.4	56.1	55.7	54.2	52.7	55	55.2	58.4	55.6	55.4	56.9	57.9	58.2	55.3	65.8	78.1	80.7	100	80.4	76.9
POLIO2	53.8	52.3	53.6	51.7	52.9	50.2	52.9	49.6	52.3	51.5	51.9	52.5	53.3	56.5	55.7	55.7	56.1	55	54.6	54.6	54.4	55.2	54.8	53.4	55.2	58.6	59.8	56.8	66.9	78.1	80	80.4	100	82.5
POLIO1A	51.7	51	51.9	51.1	51.5	49.2	50	49.8	49.8	51	49.8	52.3	51.5	52.1	51.3	52.9	52.1	52.1	51	51.3	53.6	53.2	52.8	51.2	54.3	57.3	59.2	55.2	63.2	73.9	73.9	76.9	82.5	100
VP3	HRV89	HRV78	HRV12	HRV1B	HRV16	HRV39	HRV2	HRV85	HRV24	HRV11	HRV9	HRV94	HRV64	HRV52	HRV17	HRV14	HRV37	HRV3	HRV93	HRV27	COXA14	COXA6	COXA2	HEV70	HEV68	ECHO1	ECHO6	COXB2	COXA1	COXA18	COXA17	POLIO3	POLIO2	POLIO1A		VP3	HRV A	HRVB	HEV
HRV89	100	78.5	79.7	74.7	75.5	75.9	65.7	74.7	76.8	74.3	78.1	72.9	74.2	53.6	52.8	53.2	51.9	51.9	52.3	51.9	46.4	44.9	44.9	47.5	47.5	50.2	49.8	51.5	48.5	48.3	47	48.7	48.3	47.9		HRV A	78.9657	53.0813	47.433
HRV78	78.5	100	88.6	78.9	80.6	81.4	70.3	78.9	78.5	77.6	73.4	72.9	74.2	52.8	52.3	51.5	52.8	51.9	55.3	54.5	44.7	46.2	46.2	44.9	44.9	49.8	48.9	52.3	49.4	49.6	49.2	47.5	47	48.7		HRVB		83.2939	46.0796
HRV12	79.7	88.6	100	79.3	77.6	78.5	69.5	78.5	77.6	75.9	76.4	73.7	76.3	53.6	51.5	51.9	52.3	51.1	53.6	52.8	43.9	44.1	46.2	44.9	44.9	48.1	48.1	50.2	50.6	51.3	49.6	49.2	47.5	48.7		HEV			57.8
HRV1B	74.7	78.9	79.3	100	81.9	79.7	74.2	82.7	79.3	80.2	80.6	75.4	75	52.8	52.8	51.9	54	52.3	54.5	54	43.5	43.6	45.8	45.3	47	48.5	48.1	50.2	50.2	49.2	48.3	47.9	47.5	48.7
HRV16	75.5	80.6	77.6	81.9	100	81.9	72.5	80.6	78.5	80.6	75.9	73.7	75	56.2	53.6	51.9	54	53.6	51.9	50.6	43.5	41.9	44.9	41.9	44.1	48.5	48.1	51.1	48.9	49.6	47.9	50	48.7	48.7
HRV39	75.9	81.4	78.5	79.7	81.9	100	71.6	86.1	78.1	77.2	75.5	75	74.6	53.2	53.2	53.2	54.9	54	54.9	54.9	44.7	45.8	46.2	44.5	47	48.9	47.3	50.2	48.1	48.3	47.5	46.6	46.6	47.5
HRV2	65.7	70.3	69.5	74.2	72.5	71.6	100	72	74.2	73.3	72.9	73.6	73.2	52.1	52.6	50.4	51.7	50.4	52.6	52.1	42.8	41.3	44.7	44.3	45.5	49.2	47.9	50.4	53	51.1	51.1	49.4	48.9	50.2
HRV85	74.7	78.9	78.5	82.7	80.6	86.1	72	100	76.4	77.2	76.8	73.3	74.2	52.3	52.8	52.3	54.5	52.3	55.3	55.7	45.6	45.3	44.9	44.9	45.8	48.5	48.1	52.7	50.6	50.8	50	49.2	48.7	50
HRV24	76.8	78.5	77.6	79.3	78.5	78.1	74.2	76.4	100	89	82.3	78.4	77.5	53.2	52.8	52.8	53.6	53.2	52.3	51.9	42.2	41.1	43.6	44.5	44.5	48.1	46.4	49.4	51.1	51.7	49.2	48.7	48.7	50
HRV11	74.3	77.6	75.9	80.2	80.6	77.2	73.3	77.2	89	100	82.3	78.8	78.4	55.7	54.5	51.5	53.2	52.8	53.6	53.2	41.8	41.5	43.6	44.9	45.8	49.8	46	48.5	50.6	50.4	47.9	50	48.7	48.3
HRV9	78.1	73.4	76.4	80.6	75.9	75.5	72.9	76.8	82.3	82.3	100	79.7	80.5	54.5	54	55.3	54	52.8	55.7	55.7	44.3	45.3	45.8	45.8	48.3	49.4	47.3	51.9	49.4	50	49.6	50	50	48.3
HRV94	72.9	72.9	73.7	75.4	73.7	75	73.6	73.3	78.4	78.8	79.7	100	93.2	52.8	52.3	53.2	54	52.3	53.6	53.6	41.1	42.1	43.4	45.5	43.8	49.2	47	49.2	48.3	49.8	47.7	49.4	49.4	48.9
HRV64	74.2	74.2	76.3	75	75	74.6	73.2	74.2	77.5	78.4	80.5	93.2	100	53.2	51.9	51.9	52.8	51.1	53.2	53.2	41.5	43	43.8	45.1	44.3	47.9	45.3	49.6	47.9	49.4	47.7	48.9	49.4	48.1
HRV52	53.6	52.8	53.6	52.8	56.2	53.2	52.1	52.3	53.2	55.7	54.5	52.8	53.2	100	91.1	83	82.6	83.4	74.5	72.8	41.7	43	44.3	41.7	44.7	51.9	51.1	49.8	48.1	45.3	43.6	45.7	46.2	44.4
HRV17	52.8	52.3	51.5	52.8	53.6	53.2	52.6	52.8	52.8	54.5	54	52.3	51.9	91.1	100	83.8	84.3	83.8	74	74	41.3	42.6	44.3	43	45.5	51.5	50.6	50.2	48.9	45.7	43.2	44.9	45.3	44.4
HRV14	53.2	51.5	51.9	51.9	51.9	53.2	50.4	52.3	52.8	51.5	55.3	53.2	51.9	83	83.8	100	89.4	90.2	73.6	73.6	41.3	43	43	44.3	46	48.1	49.4	48.9	46	45.7	43.2	43.6	43.6	44
HRV37	51.9	52.8	52.3	54	54	54.9	51.7	54.5	53.6	53.2	54	54	52.8	82.6	84.3	89.4	100	90.6	74.5	74.5	40.9	43	42.6	44.7	46.4	48.5	48.5	48.5	46.8	45.7	44.4	44.9	44.4	44
HRV3	51.9	51.9	51.1	52.3	53.6	54	50.4	52.3	53.2	52.8	52.8	52.3	51.1	83.4	83.8	90.2	90.6	100	71.9	71.5	41.7	42.6	42.6	43.8	46.4	47.2	48.1	48.1	45.5	44.9	43.2	44	43.6	43.2
HRV93	52.3	55.3	53.6	54.5	51.9	54.9	52.6	55.3	52.3	53.6	55.7	53.6	53.2	74.5	74	73.6	74.5	71.9	100	93.6	43.4	43.8	44.3	44.3	43	51.5	51.5	53.6	47.7	50	48.7	50.4	50.4	50
HRV27	51.9	54.5	52.8	54	50.6	54.9	52.1	55.7	51.9	53.2	55.7	53.6	53.2	72.8	74	73.6	74.5	71.5	93.6	100	44.3	45.5	43.4	45.1	44.7	51.5	51.9	52.3	48.5	49.1	48.3	48.7	49.1	49.6
COXA14	46.4	44.7	43.9	43.5	43.5	44.7	42.8	45.6	42.2	41.8	44.3	41.1	41.5	41.7	41.3	41.3	40.9	41.7	43.4	44.3	100	69.6	72.5	47.1	48.8	42.3	49.2	47.1	42.9	43.9	43.9	41.8	42.2	40.5
COXA6	44.9	46.2	44.1	43.6	41.9	45.8	41.3	45.3	41.1	41.5	45.3	42.1	43	43	42.6	43	43	42.6	43.8	45.5	69.6	100	79.2	48.3	49.6	43	43.5	43.9	43	41.5	41.1	40.3	40.3	40.3
COXA2	44.9	46.2	46.2	45.8	44.9	46.2	44.7	44.9	43.6	43.6	45.8	43.4	43.8	44.3	44.3	43	42.6	42.6	44.3	43.4	72.5	79.2	100	50.4	50.4	43.5	46	44.7	43	44.9	43.6	44.5	44.9	43.6
HEV70	47.5	44.9	44.9	45.3	41.9	44.5	44.3	44.9	44.5	44.9	45.8	45.5	45.1	41.7	43	44.3	44.7	43.8	44.3	45.1	47.1	48.3	50.4	100	78.3	47.7	43	48.5	44.7	41.5	40.7	43.2	42.8	42.8
HEV68	47.5	44.9	44.9	47	44.1	47	45.5	45.8	44.5	45.8	48.3	43.8	44.3	44.7	45.5	46	46.4	46.4	43	44.7	48.8	49.6	50.4	78.3	100	46.4	43.9	46.4	47.3	40.7	41.5	44.5	43.2	43.2
ECHO1	50.2	49.8	48.1	48.5	48.5	48.9	49.2	48.5	48.1	49.8	49.4	49.2	47.9	51.9	51.5	48.1	48.5	47.2	51.5	51.5	42.3	43	43.5	47.7	46.4	100	74.4	74.4	57.1	55.3	56.1	53.2	55.7	55.3
ECHO6	49.8	48.9	48.1	48.1	48.1	47.3	47.9	48.1	46.4	46	47.3	47	45.3	51.1	50.6	49.4	48.5	48.1	51.5	51.9	49.2	43.5	46	43	43.9	74.4	100	73.9	61.3	56.5	55.3	54	54.9	56.1
COXB2	51.5	52.3	50.2	50.2	51.1	50.2	50.4	52.7	49.4	48.5	51.9	49.2	49.6	49.8	50.2	48.9	48.5	48.1	53.6	52.3	47.1	43.9	44.7	48.5	46.4	74.4	73.9	100	55.5	57	56.5	54.9	55.7	54.9
COXA1	48.5	49.4	50.6	50.2	48.9	48.1	53	50.6	51.1	50.6	49.4	48.3	47.9	48.1	48.9	46	46.8	45.5	47.7	48.5	42.9	43	43	44.7	47.3	57.1	61.3	55.5	100	70.5	67.6	67.9	65	69.6
COXA18	48.3	49.6	51.3	49.2	49.6	48.3	51.1	50.8	51.7	50.4	50	49.8	49.4	45.3	45.7	45.7	45.7	44.9	50	49.1	43.9	41.5	44.9	41.5	40.7	55.3	56.5	57	70.5	100	87.8	81.9	81.9	83.5
COXA17	47	49.2	49.6	48.3	47.9	47.5	51.1	50	49.2	47.9	49.6	47.7	47.7	43.6	43.2	43.2	44.4	43.2	48.7	48.3	43.9	41.1	43.6	40.7	41.5	56.1	55.3	56.5	67.6	87.8	100	80.6	82.7	84
POLIO3	48.7	47.5	49.2	47.9	50	46.6	49.4	49.2	48.7	50	50	49.4	48.9	45.7	44.9	43.6	44.9	44	50.4	48.7	41.8	40.3	44.5	43.2	44.5	53.2	54	54.9	67.9	81.9	80.6	100	86.9	84.4
POLIO2	48.3	47	47.5	47.5	48.7	46.6	48.9	48.7	48.7	48.7	50	49.4	49.4	46.2	45.3	43.6	44.4	43.6	50.4	49.1	42.2	40.3	44.9	42.8	43.2	55.7	54.9	55.7	65	81.9	82.7	86.9	100	86.5
POLIO1A	47.9	48.7	48.7	48.7	48.7	47.5	50.2	50	50	48.3	48.3	48.9	48.1	44.4	44.4	44	44	43.2	50	49.6	40.5	40.3	43.6	42.8	43.2	55.3	56.1	54.9	69.6	83.5	84	84.4	86.5	100
VP1	HRV89	HRV78	HRV12	HRV1B	HRV16	HRV39	HRV2	HRV85	HRV24	HRV11	HRV9	HRV94	HRV64	HRV52	HRV17	HRV14	HRV37	HRV3	HRV93	HRV27	COXA14	COXA6	COXA2	HEV70	HEV68	ECHO1	ECHO6	COXB2	COXA1	COXA18	COXA17	POLIO3	POLIO2	POLIO1A		VP1	HRV A	HRVB	HEV
HRV89	100	67.8	71.2	66.8	66.1	68.3	64.9	66.2	69.7	68.7	67.3	66.7	66	40.7	41.7	39.9	39.7	40.3	40.1	41.5	36.6	36.1	38.7	40.1	38.1	39.6	41	44	43.1	37.6	40.3	36.1	37.2	36.6		HRV A	74.3645	41.1527	39.0192
HRV78	67.8	100	78.4	69.5	67.5	68.3	64.2	67.9	68.3	70.8	66.7	68.4	67.7	42.7	42.3	42	42.7	43	41.4	43.2	35.6	35.1	38.1	40.8	39.4	42.1	41.1	42.1	42.3	41.8	42.7	37.8	38.5	39.9		HRVB		79.6816	40.8398
HRV12	71.2	78.4	100	66.4	69.9	69.3	66	65.9	67.2	68.7	68.7	69.4	68	42	43.4	42	42	42.7	41.1	42.1	38.4	34.4	38.8	42.9	41.5	40	40.7	41.8	42.3	40.4	40.2	39.6	39.6	38.1		HEV			50.4796
HRV1B	66.8	69.5	66.4	100	70.9	76.6	71.2	76.6	75.2	74.9	75.3	73.5	74.9	39.9	41.6	42	42	40.9	40.4	41.1	35.9	36.9	39.5	38.8	37	38.9	41.4	40.7	42	38	37.8	37.1	36.7	35.7
HRV16	66.1	67.5	69.9	70.9	100	75.1	72.5	73.4	73.4	72.3	74.3	73.3	72.2	39.9	40.3	40.3	39.6	41.3	39.7	40.8	37.6	34.6	38	38	36.6	39.2	39.8	40.6	40.3	40.1	39.2	37.4	37.7	37
HRV39	68.3	68.3	69.3	76.6	75.1	100	72.9	81.4	75.5	75.9	73	75.4	74.7	41.5	43	43	42.6	44.7	42	43.1	35.8	35.4	37.6	40.1	37.6	38.8	40.6	43.2	41.9	40.7	40.5	37.7	39.5	38.4
HRV2	64.9	64.2	66	71.2	72.5	72.9	100	73.3	75.7	74	76.7	72.6	71.9	41.5	42.2	41.1	40.1	42.6	41.6	43.1	38.6	36.3	37.5	38.9	35.8	40.2	42.7	43.8	41.8	38.2	38.3	36.6	36.2	36.9
HRV85	66.2	67.9	65.9	76.6	73.4	81.4	73.3	100	76.6	76.6	73	75.1	74.7	40	41.8	42.3	41.4	43	39.9	40.6	34.4	34.6	37.6	39	35.2	38.5	41.3	41	40.8	38.6	39.4	38.1	38.8	37
HRV24	69.7	68.3	67.2	75.2	73.4	75.5	75.7	76.6	100	81.7	76.5	74.7	73.7	40.8	42.3	41.9	40.8	41.9	41	40.6	37.9	33.9	36.9	39.4	36.2	36.7	41.7	42.1	39.8	38.9	39.1	38.4	38.8	37.3
HRV11	68.7	70.8	68.7	74.9	72.3	75.9	74	76.6	81.7	100	75.9	76.2	75.2	40.4	41.8	42.1	41.4	42.1	40.5	40.5	37.1	35.9	37.5	39.6	36.8	39.4	40.5	41.2	42.8	39.5	40.4	37.9	39	38.9
HRV9	67.3	66.7	68.7	75.3	74.3	73	76.7	73	76.5	75.9	100	78.6	76.9	40.1	40.1	39.9	40.4	41.5	40.6	42	39.5	36.3	38.9	36.4	36.1	39	41.5	41.1	42.9	41.1	39.9	38.5	39.6	38.1
HRV94	66.7	68.4	69.4	73.5	73.3	75.4	72.6	75.1	74.7	76.2	78.6	100	92.9	38.3	40.1	38.9	39	39.7	39.2	40.6	38.5	37.3	39.2	40.2	36.8	40.1	40.1	41.1	43.6	42.2	41.3	38.2	39.6	37.8
HRV64	66	67.7	68	74.9	72.2	74.7	71.9	74.7	73.7	75.2	76.9	92.9	100	38.7	41.1	39.2	39.4	40.1	39.9	40.6	39.2	37.7	38.9	39.5	36.4	40.4	40.1	41.1	43.2	41.8	41.3	37.5	40.3	38.1
HRV52	40.7	42.7	42	39.9	39.9	41.5	41.5	40	40.8	40.4	40.1	38.3	38.7	100	86.7	73.6	76.3	75.3	73.8	73.1	35.6	36	35.8	40.3	41.4	40.7	39.7	39.5	42.9	41.9	43.9	43.9	46.3	45.8
HRV17	41.7	42.3	43.4	41.6	40.3	43	42.2	41.8	42.3	41.8	40.1	40.1	41.1	86.7	100	71.9	74.9	74.6	71.8	71.4	36.6	36.7	37.2	39.3	41.4	41.4	39.7	40.2	43.9	42.2	43.2	42.8	46	44.8
HRV14	39.9	42	42	42	40.3	43	41.1	42.3	41.9	42.1	39.9	38.9	39.2	73.6	71.9	100	83.7	83.7	71.4	72.1	37.2	35.6	36	39.2	40.9	37.4	39.2	38.3	43.9	41.9	43.2	43.5	44.9	44.1
HRV37	39.7	42.7	42	42	39.6	42.6	40.1	41.4	40.8	41.4	40.4	39	39.4	76.3	74.9	83.7	100	84.7	72.4	71.7	37.3	36.4	36.5	39.7	42.8	38.9	39	38.1	44.3	42.9	46.3	44.4	46.8	45.8
HRV3	40.3	43	42.7	40.9	41.3	44.7	42.6	43	41.9	42.1	41.5	39.7	40.1	75.3	74.6	83.7	84.7	100	73.5	74.1	38	36.7	36.2	40.7	42.4	40.7	41.1	40.2	44.6	44.3	44.6	43.2	46	45.1
HRV93	40.1	41.4	41.1	40.4	39.7	42	41.6	39.9	41	40.5	40.6	39.2	39.9	73.8	71.8	71.4	72.4	73.5	100	91.5	36.7	35.5	35.6	40.5	41.5	40.5	41.3	38.9	41.3	40.3	42.7	40.8	44	44.6
HRV27	41.5	43.2	42.1	41.1	40.8	43.1	43.1	40.6	40.6	40.5	42	40.6	40.6	73.1	71.4	72.1	71.7	74.1	91.5	100	37.1	35.8	35.6	39.8	42.2	41.6	41.3	38.9	41.3	39.9	41.3	40.1	43	42.8
COXA14	36.6	35.6	38.4	35.9	37.6	35.8	38.6	34.4	37.9	37.1	39.5	38.5	39.2	35.6	36.6	37.2	37.3	38	36.7	37.1	100	58.9	59.5	40.4	41.1	37.5	37.8	39.6	37.3	36.9	38.1	36.4	38.2	35.7
COXA6	36.1	35.1	34.4	36.9	34.6	35.4	36.3	34.6	33.9	35.9	36.3	37.3	37.7	36	36.7	35.6	36.4	36.7	35.5	35.8	58.9	100	64	37.8	41.5	38.7	41.6	39.1	36.8	35.1	35.5	34.8	35.6	34.1
COXA2	38.7	38.1	38.8	39.5	38	37.6	37.5	37.6	36.9	37.5	38.9	39.2	38.9	35.8	37.2	36	36.5	36.2	35.6	35.6	59.5	64	100	39.4	40.4	39.4	40	39.4	38.8	38	38	36.4	36.5	35.1
HEV70	40.1	40.8	42.9	38.8	38	40.1	38.9	39	39.4	39.6	36.4	40.2	39.5	40.3	39.3	39.2	39.7	40.7	40.5	39.8	40.4	37.8	39.4	100	66.9	42.3	39.8	40.8	41.7	37	38.3	36.2	36.6	36.3
HEV68	38.1	39.4	41.5	37	36.6	37.6	35.8	35.2	36.2	36.8	36.1	36.8	36.4	41.4	41.4	40.9	42.8	42.4	41.5	42.2	41.1	41.5	40.4	66.9	100	40.6	39.8	41.5	39.9	37.6	40.3	37.9	38.2	38
ECHO1	39.6	42.1	40	38.9	39.2	38.8	40.2	38.5	36.7	39.4	39	40.1	40.4	40.7	41.4	37.4	38.9	40.7	40.5	41.6	37.5	38.7	39.4	42.3	40.6	100	69.4	64.6	50	46.6	47	45.6	46.3	45.6
ECHO6	41	41.1	40.7	41.4	39.8	40.6	42.7	41.3	41.7	40.5	41.5	40.1	40.1	39.7	39.7	39.2	39	41.1	41.3	41.3	37.8	41.6	40	39.8	39.8	69.4	100	67.4	47.7	43.5	43.7	44.7	45.1	46.7
COXB2	44	42.1	41.8	40.7	40.6	43.2	43.8	41	42.1	41.2	41.1	41.1	41.1	39.5	40.2	38.3	38.1	40.2	38.9	38.9	39.6	39.1	39.4	40.8	41.5	64.6	67.4	100	47.2	45.4	45.9	44	43.3	47.3
COXA1	43.1	42.3	42.3	42	40.3	41.9	41.8	40.8	39.8	42.8	42.9	43.6	43.2	42.9	43.9	43.9	44.3	44.6	41.3	41.3	37.3	36.8	38.8	41.7	39.9	50	47.7	47.2	100	57.5	57.5	55	55.9	56.5
COXA18	37.6	41.8	40.4	38	40.1	40.7	38.2	38.6	38.9	39.5	41.1	42.2	41.8	41.9	42.2	41.9	42.9	44.3	40.3	39.9	36.9	35.1	38	37	37.6	46.6	43.5	45.4	57.5	100	80.2	72.8	69.8	71.3
COXA17	40.3	42.7	40.2	37.8	39.2	40.5	38.3	39.4	39.1	40.4	39.9	41.3	41.3	43.9	43.2	43.2	46.3	44.6	42.7	41.3	38.1	35.5	38	38.3	40.3	47	43.7	45.9	57.5	80.2	100	71.7	70.4	69.3
POLIO3	36.1	37.8	39.6	37.1	37.4	37.7	36.6	38.1	38.4	37.9	38.5	38.2	37.5	43.9	42.8	43.5	44.4	43.2	40.8	40.1	36.4	34.8	36.4	36.2	37.9	45.6	44.7	44	55	72.8	71.7	100	78.8	75
POLIO2	37.2	38.5	39.6	36.7	37.7	39.5	36.2	38.8	38.8	39	39.6	39.6	40.3	46.3	46	44.9	46.8	46	44	43	38.2	35.6	36.5	36.6	38.2	46.3	45.1	43.3	55.9	69.8	70.4	78.8	100	75.2
POLIO1A	36.6	39.9	38.1	35.7	37	38.4	36.9	37	37.3	38.9	38.1	37.8	38.1	45.8	44.8	44.1	45.8	45.1	44.6	42.8	35.7	34.1	35.1	36.3	38	45.6	46.7	47.3	56.5	71.3	69.3	75	75.2	100
2A	HRV89	HRV78	HRV12	HRV1B	HRV16	HRV39	HRV2	HRV85	HRV24	HRV11	HRV9	HRV94	HRV64	HRV52	HRV17	HRV14	HRV37	HRV3	HRV93	HRV27	COXA14	COXA6	COXA2	HEV70	HEV68	ECHO1	ECHO6	COXB2	COXA1	COXA18	COXA17	POLIO3	POLIO2	POLIO1A		2A	HRV A	HRVB	HEV
HRV89	100	80	71.1	86.7	86.7	85.9	85.2	88.1	85.2	86.7	84.4	85.2	86.7	37	37	38.5	39.3	37.8	37	35.6	37	34.8	35.6	42.2	41.5	42.2	42.2	42.2	37.8	36.6	38.5	37.8	40	40.7		HRV A	88.5207	38.8978	40.2269
HRV78	80	100	75.7	80.7	80	82.2	80.7	83.7	84.4	82.2	83.7	83.7	83	41.2	41.2	41.9	41.9	39.7	41.9	39.7	41.2	39	39.7	44.9	41.2	46.3	46.3	45.6	42.6	39.3	41.9	44.1	43.4	42.6		HRVB		83.502	47.6224
HRV12	71.1	75.7	100	70.4	69.6	74.1	74.1	73.3	75.6	72.6	75.6	75.6	74.1	36	36	36.8	37.5	35.3	37.5	36	34.6	33.1	33.8	39.7	38.2	38.2	38.2	38.2	36.8	33.3	36	37.5	36.8	36		HEV			66.3939
HRV1B	86.7	80.7	70.4	100	91.9	89.6	89.6	92.6	91.1	90.4	88.9	91.1	91.1	40	40.7	42.2	42.2	39.3	41.5	38.5	39.3	37	37.8	45.9	43	44.4	44.4	43.7	40.7	38.1	40.7	40	41.5	41.5
HRV16	86.7	80	69.6	91.9	100	91.1	88.9	93.3	91.1	93.3	89.6	91.1	91.9	39.3	39.3	40.7	40.7	39.3	39.3	37	39.3	37	37.8	44.4	41.5	43.7	43.7	43	39.3	37.3	40	39.3	40	42.2
HRV39	85.9	82.2	74.1	89.6	91.1	100	96.3	95.6	93.3	93.3	91.9	94.1	93.3	37.8	37.8	39.3	39.3	36.3	39.3	37	37.8	35.6	36.3	43	40.7	42.2	42.2	41.5	39.3	38.1	39.3	37.8	39.3	39.3
HRV2	85.2	80.7	74.1	89.6	88.9	96.3	100	92.6	91.9	91.1	89.6	91.1	91.1	37	37.8	39.3	39.3	36.3	39.3	37	37.8	35.6	36.3	43.7	40.7	43	43	42.2	37.8	36.6	37.8	37.8	38.5	37.8
HRV85	88.1	83.7	73.3	92.6	93.3	95.6	92.6	100	97	95.6	94.8	96.3	96.3	38.5	39.3	40.7	40.7	37.8	40.7	38.5	38.5	36.3	37	45.2	42.2	44.4	44.4	43.7	40.7	38.1	40	39.3	41.5	40.7
HRV24	85.2	84.4	75.6	91.1	91.1	93.3	91.9	97	100	94.1	94.8	96.3	94.8	38.5	39.3	40.7	40.7	37.8	40.7	38.5	40	37.8	38.5	44.4	42.2	44.4	44.4	43.7	40	36.6	37.8	40	39.3	38.5
HRV11	86.7	82.2	72.6	90.4	93.3	93.3	91.1	95.6	94.1	100	94.1	95.6	96.3	37	37.8	39.3	39.3	37.8	38.5	37	37.8	35.6	36.3	43.7	40.7	45.2	45.2	43	38.5	36.6	38.5	37.8	40	40.7
HRV9	84.4	83.7	75.6	88.9	89.6	91.9	89.6	94.8	94.8	94.1	100	95.6	94.1	39.3	40	40	40.7	39.3	40.7	39.3	40	37.8	38.5	45.2	40.7	45.9	45.9	45.2	41.5	38.8	40	41.5	42.2	41.5
HRV94	85.2	83.7	75.6	91.1	91.1	94.1	91.1	96.3	96.3	95.6	95.6	100	95.6	37.8	38.5	40	40	37	40	37.8	37.8	35.6	36.3	44.4	40.7	43.7	43.7	43	41.5	38.1	39.3	40	40.7	40
HRV64	86.7	83	74.1	91.1	91.9	93.3	91.1	96.3	94.8	96.3	94.1	95.6	100	37.8	38.5	40	40	38.5	40	37.8	38.5	36.3	37	44.4	41.5	44.4	44.4	43.7	40	37.3	39.3	38.5	40.7	41.5
HRV52	37	41.2	36	40	39.3	37.8	37	38.5	38.5	37	39.3	37.8	37.8	100	94.2	83.9	85.4	83.9	77.4	71.5	47.4	46.7	46	41.6	45.3	46.7	47.4	46	49.6	49.3	51.8	54	52.6	51.8
HRV17	37	41.2	36	40.7	39.3	37.8	37.8	39.3	39.3	37.8	40	38.5	38.5	94.2	100	82.5	83.9	81.8	78.8	73	46.7	46	45.3	41.6	44.5	47.4	48.2	46.7	47.4	47.8	48.9	51.8	51.1	49.6
HRV14	38.5	41.9	36.8	42.2	40.7	39.3	39.3	40.7	40.7	39.3	40	40	40	83.9	82.5	100	87.6	86.1	74.5	70.8	46	46.7	46.7	40.9	46	44.5	45.3	43.8	47.4	46.3	48.2	51.1	49.6	48.2
HRV37	39.3	41.9	37.5	42.2	40.7	39.3	39.3	40.7	40.7	39.3	40.7	40	40	85.4	83.9	87.6	100	89.1	78.1	72.3	48.2	47.4	46	43.1	48.9	47.4	48.2	46.7	48.2	47.8	48.9	51.8	50.4	48.9
HRV3	37.8	39.7	35.3	39.3	39.3	36.3	36.3	37.8	37.8	37.8	39.3	37	38.5	83.9	81.8	86.1	89.1	100	78.1	72.3	47.4	46.7	45.3	45.3	49.6	48.9	49.6	48.2	48.9	48.5	49.6	51.1	49.6	49.6
HRV93	37	41.9	37.5	41.5	39.3	39.3	39.3	40.7	40.7	38.5	40.7	40	40	77.4	78.8	74.5	78.1	78.1	100	90.6	47.1	46.4	44.9	42	47.8	47.1	47.8	45.7	47.8	46.7	47.8	50	48.6	48.6
HRV27	35.6	39.7	36	38.5	37	37	37	38.5	38.5	37	39.3	37.8	37.8	71.5	73	70.8	72.3	72.3	90.6	100	47.8	47.1	45.7	42.8	47.8	47.8	48.6	46.4	49.3	46.7	48.6	50	50.7	49.3
COXA14	37	41.2	34.6	39.3	39.3	37.8	37.8	38.5	40	37.8	40	37.8	38.5	47.4	46.7	46	48.2	47.4	47.1	47.8	100	97.9	97.1	47.1	49.3	76.4	75	70.7	55	54	58.6	60	59.3	58.6
COXA6	34.8	39	33.1	37	37	35.6	35.6	36.3	37.8	35.6	37.8	35.6	36.3	46.7	46	46.7	47.4	46.7	46.4	47.1	97.9	100	96.4	46.4	47.9	75	73.6	69.3	53.6	52.5	57.1	58.6	57.9	57.1
COXA2	35.6	39.7	33.8	37.8	37.8	36.3	36.3	37	38.5	36.3	38.5	36.3	37	46	45.3	46.7	46	45.3	44.9	45.7	97.1	96.4	100	47.9	47.9	75	73.6	69.3	54.3	53.2	57.9	59.3	58.6	57.9
HEV70	42.2	44.9	39.7	45.9	44.4	43	43.7	45.2	44.4	43.7	45.2	44.4	44.4	41.6	41.6	40.9	43.1	45.3	42	42.8	47.1	46.4	47.9	100	78.6	56.4	55.7	54.3	52.1	49.6	54.3	53.6	53.6	52.1
HEV68	41.5	41.2	38.2	43	41.5	40.7	40.7	42.2	42.2	40.7	40.7	40.7	41.5	45.3	44.5	46	48.9	49.6	47.8	47.8	49.3	47.9	47.9	78.6	100	53.6	52.9	50.7	48.6	50.4	53.6	52.9	55	52.1
ECHO1	42.2	46.3	38.2	44.4	43.7	42.2	43	44.4	44.4	45.2	45.9	43.7	44.4	46.7	47.4	44.5	47.4	48.9	47.1	47.8	76.4	75	75	56.4	53.6	100	95.7	92.1	55.7	53.2	57.9	59.3	60	57.9
ECHO6	42.2	46.3	38.2	44.4	43.7	42.2	43	44.4	44.4	45.2	45.9	43.7	44.4	47.4	48.2	45.3	48.2	49.6	47.8	48.6	75	73.6	73.6	55.7	52.9	95.7	100	92.1	53.6	51.8	56.4	57.9	57.9	56.4
COXB2	42.2	45.6	38.2	43.7	43	41.5	42.2	43.7	43.7	43	45.2	43	43.7	46	46.7	43.8	46.7	48.2	45.7	46.4	70.7	69.3	69.3	54.3	50.7	92.1	92.1	100	52.9	50.4	54.3	55.7	55.7	54.3
COXA1	37.8	42.6	36.8	40.7	39.3	39.3	37.8	40.7	40	38.5	41.5	41.5	40	49.6	47.4	47.4	48.2	48.9	47.8	49.3	55	53.6	54.3	52.1	48.6	55.7	53.6	52.9	100	73.4	82.9	82.1	82.1	79.3
COXA18	36.6	39.3	33.3	38.1	37.3	38.1	36.6	38.1	36.6	36.6	38.8	38.1	37.3	49.3	47.8	46.3	47.8	48.5	46.7	46.7	54	52.5	53.2	49.6	50.4	53.2	51.8	50.4	73.4	100	71.9	72.7	71.2	68.3
COXA17	38.5	41.9	36	40.7	40	39.3	37.8	40	37.8	38.5	40	39.3	39.3	51.8	48.9	48.2	48.9	49.6	47.8	48.6	58.6	57.1	57.9	54.3	53.6	57.9	56.4	54.3	82.9	71.9	100	92.1	91.4	92.9
POLIO3	37.8	44.1	37.5	40	39.3	37.8	37.8	39.3	40	37.8	41.5	40	38.5	54	51.8	51.1	51.8	51.1	50	50	60	58.6	59.3	53.6	52.9	59.3	57.9	55.7	82.1	72.7	92.1	100	92.9	91.4
POLIO2	40	43.4	36.8	41.5	40	39.3	38.5	41.5	39.3	40	42.2	40.7	40.7	52.6	51.1	49.6	50.4	49.6	48.6	50.7	59.3	57.9	58.6	53.6	55	60	57.9	55.7	82.1	71.2	91.4	92.9	100	91.4
POLIO1A	40.7	42.6	36	41.5	42.2	39.3	37.8	40.7	38.5	40.7	41.5	40	41.5	51.8	49.6	48.2	48.9	49.6	48.6	49.3	58.6	57.1	57.9	52.1	52.1	57.9	56.4	54.3	79.3	68.3	92.9	91.4	91.4	100
2B	HRV89	HRV78	HRV12	HRV1B	HRV16	HRV39	HRV2	HRV85	HRV24	HRV11	HRV9	HRV94	HRV64	HRV52	HRV17	HRV14	HRV37	HRV3	HRV93	HRV27	COXA14	COXA6	COXA2	HEV70	HEV68	ECHO1	ECHO6	COXB2	COXA1	COXA18	COXA17	POLIO3	POLIO2	POLIO1A		2B	HRV A	HRVB	HEV
HRV89	100	67	60.6	69.1	67	66	64.9	68.1	68.1	68.1	68.1	71.3	72.3	43.6	41.5	45.7	43.6	42.6	44.7	44.7	37.2	37.2	37.2	45.7	43.6	44.7	45.7	45.7	46.8	43.6	46.8	44.7	44.7	43.6		HRV A	82.1728	45.667	44.1489
HRV78	67	100	60.6	74.5	76.6	72.3	70.2	76.6	72.3	74.5	76.6	76.6	75.5	44.7	44.7	42.6	42.6	43.6	48.9	48.9	43.6	43.6	43.6	48.9	45.7	42.6	42.6	43.6	45.7	41.5	48.9	43.6	43.6	42.6		HRVB		87.0367	50.5724
HRV12	60.6	60.6	100	67	67	60.6	62.8	66	68.1	68.1	66	62.8	62.8	51.1	52.1	51.1	51.1	51.1	54.3	54.3	42.6	41.5	41.5	47.9	48.9	44.7	44.7	45.7	48.9	46.8	51.1	52.1	50	50		HEV			62.9602
HRV1B	69.1	74.5	67	100	91.5	88.3	88.3	94.7	94.7	87.2	90.4	89.4	90.4	45.7	47.9	43.6	44.7	44.7	46.8	46.8	42.6	42.6	42.6	50	45.7	44.7	44.7	45.7	44.7	42.6	45.7	42.6	41.5	43.6
HRV16	67	76.6	67	91.5	100	85.1	85.1	90.4	89.4	90.4	89.4	86.2	85.1	45.7	47.9	42.6	43.6	43.6	44.7	44.7	40.4	40.4	40.4	46.8	43.6	42.6	42.6	43.6	43.6	41.5	44.7	43.6	42.6	44.7
HRV39	66	72.3	60.6	88.3	85.1	100	96.8	90.4	88.3	83	87.2	85.1	86.2	46.8	46.8	43.6	44.7	44.7	46.8	46.8	44.7	44.7	44.7	46.8	43.6	42.6	42.6	43.6	44.7	40.4	44.7	40.4	41.5	41.5
HRV2	64.9	70.2	62.8	88.3	85.1	96.8	100	90.4	90.4	85.1	87.2	85.1	86.2	45.7	47.9	42.6	43.6	43.6	45.7	45.7	43.6	43.6	43.6	45.7	42.6	41.5	41.5	42.6	45.7	41.5	43.6	41.5	40.4	42.6
HRV85	68.1	76.6	66	94.7	90.4	90.4	90.4	100	93.6	89.4	89.4	89.4	90.4	46.8	48.9	42.6	43.6	44.7	47.9	47.9	44.7	44.7	44.7	48.9	44.7	42.6	42.6	43.6	45.7	43.6	46.8	43.6	42.6	43.6
HRV24	68.1	72.3	68.1	94.7	89.4	88.3	90.4	93.6	100	90.4	93.6	89.4	90.4	46.8	48.9	42.6	43.6	43.6	44.7	44.7	43.6	43.6	43.6	47.9	45.7	43.6	43.6	44.7	44.7	41.5	44.7	43.6	42.6	44.7
HRV11	68.1	74.5	68.1	87.2	90.4	83	85.1	89.4	90.4	100	91.5	88.3	87.2	45.7	47.9	41.5	42.6	42.6	43.6	43.6	40.4	40.4	40.4	45.7	44.7	40.4	40.4	41.5	44.7	42.6	45.7	44.7	42.6	45.7
HRV9	68.1	76.6	66	90.4	89.4	87.2	87.2	89.4	93.6	91.5	100	93.6	92.6	46.8	46.8	42.6	43.6	43.6	44.7	44.7	43.6	43.6	43.6	46.8	45.7	43.6	43.6	44.7	43.6	40.4	45.7	42.6	42.6	43.6
HRV94	71.3	76.6	62.8	89.4	86.2	85.1	85.1	89.4	89.4	88.3	93.6	100	98.9	47.9	45.7	44.7	43.6	43.6	47.9	47.9	42.6	42.6	42.6	51.1	46.8	44.7	44.7	45.7	47.9	45.7	48.9	43.6	43.6	44.7
HRV64	72.3	75.5	62.8	90.4	85.1	86.2	86.2	90.4	90.4	87.2	92.6	98.9	100	47.9	45.7	44.7	43.6	43.6	47.9	47.9	42.6	42.6	42.6	51.1	46.8	44.7	44.7	45.7	47.9	45.7	48.9	43.6	43.6	44.7
HRV52	43.6	44.7	51.1	45.7	45.7	46.8	45.7	46.8	46.8	45.7	46.8	47.9	47.9	100	94.8	86.5	87.5	85.4	81.2	79.2	44.8	45.8	45.8	56.2	54.2	55.2	54.2	53.1	46.9	49	50	51	51	52.1
HRV17	41.5	44.7	52.1	47.9	47.9	46.8	47.9	48.9	48.9	47.9	46.8	45.7	45.7	94.8	100	84.4	88.5	86.5	77.1	77.1	44.8	45.8	45.8	55.2	55.2	54.2	53.1	52.1	46.9	50	51	54.2	52.1	55.2
HRV14	45.7	42.6	51.1	43.6	42.6	43.6	42.6	42.6	42.6	41.5	42.6	44.7	44.7	86.5	84.4	100	94.8	92.7	80.2	79.2	45.8	46.9	46.9	54.2	51	54.2	53.1	52.1	46.9	46.9	49	50	50	49
HRV37	43.6	42.6	51.1	44.7	43.6	44.7	43.6	43.6	43.6	42.6	43.6	43.6	43.6	87.5	88.5	94.8	100	96.9	78.1	77.1	44.8	45.8	45.8	53.1	53.1	54.2	53.1	52.1	45.8	46.9	50	51	51	51
HRV3	42.6	43.6	51.1	44.7	43.6	44.7	43.6	44.7	43.6	42.6	43.6	43.6	43.6	85.4	86.5	92.7	96.9	100	79.2	78.1	45.8	46.9	46.9	54.2	53.1	54.2	53.1	52.1	45.8	46.9	50	51	51	50
HRV93	44.7	48.9	54.3	46.8	44.7	46.8	45.7	47.9	44.7	43.6	44.7	47.9	47.9	81.2	77.1	80.2	78.1	79.2	100	97.9	47.9	46.9	46.9	60.4	55.2	52.1	51	50	49	49	53.1	52.1	52.1	50
HRV27	44.7	48.9	54.3	46.8	44.7	46.8	45.7	47.9	44.7	43.6	44.7	47.9	47.9	79.2	77.1	79.2	77.1	78.1	97.9	100	47.9	46.9	46.9	61.5	56.2	51	50	49	50	50	54.2	53.1	53.1	51
COXA14	37.2	43.6	42.6	42.6	40.4	44.7	43.6	44.7	43.6	40.4	43.6	42.6	42.6	44.8	44.8	45.8	44.8	45.8	47.9	47.9	100	96.9	96.9	54.1	54.1	53.1	53.1	52	46.9	46.9	50	46.9	50	47.9
COXA6	37.2	43.6	41.5	42.6	40.4	44.7	43.6	44.7	43.6	40.4	43.6	42.6	42.6	45.8	45.8	46.9	45.8	46.9	46.9	46.9	96.9	100	100	53.1	53.1	55.1	55.1	54.1	45.8	45.8	49	45.8	49	46.9
COXA2	37.2	43.6	41.5	42.6	40.4	44.7	43.6	44.7	43.6	40.4	43.6	42.6	42.6	45.8	45.8	46.9	45.8	46.9	46.9	46.9	96.9	100	100	53.1	53.1	55.1	55.1	54.1	45.8	45.8	49	45.8	49	46.9
HEV70	45.7	48.9	47.9	50	46.8	46.8	45.7	48.9	47.9	45.7	46.8	51.1	51.1	56.2	55.2	54.2	53.1	54.2	60.4	61.5	54.1	53.1	53.1	100	84.7	60.2	58.2	58.2	57.3	58.3	58.3	57.3	56.2	58.3
HEV68	43.6	45.7	48.9	45.7	43.6	43.6	42.6	44.7	45.7	44.7	45.7	46.8	46.8	54.2	55.2	51	53.1	53.1	55.2	56.2	54.1	53.1	53.1	84.7	100	61.2	61.2	59.2	60.4	58.3	58.3	60.4	58.3	60.4
ECHO1	44.7	42.6	44.7	44.7	42.6	42.6	41.5	42.6	43.6	40.4	43.6	44.7	44.7	55.2	54.2	54.2	54.2	54.2	52.1	51	53.1	55.1	55.1	60.2	61.2	100	98	98	49	51	52.1	52.1	53.1	50
ECHO6	45.7	42.6	44.7	44.7	42.6	42.6	41.5	42.6	43.6	40.4	43.6	44.7	44.7	54.2	53.1	53.1	53.1	53.1	51	50	53.1	55.1	55.1	58.2	61.2	98	100	95.9	47.9	50	51	51	52.1	49
COXB2	45.7	43.6	45.7	45.7	43.6	43.6	42.6	43.6	44.7	41.5	44.7	45.7	45.7	53.1	52.1	52.1	52.1	52.1	50	49	52	54.1	54.1	58.2	59.2	98	95.9	100	47.9	50	51	51	52.1	49
COXA1	46.8	45.7	48.9	44.7	43.6	44.7	45.7	45.7	44.7	44.7	43.6	47.9	47.9	46.9	46.9	46.9	45.8	45.8	49	50	46.9	45.8	45.8	57.3	60.4	49	47.9	47.9	100	63.5	61.5	60.4	58.3	62.5
COXA18	43.6	41.5	46.8	42.6	41.5	40.4	41.5	43.6	41.5	42.6	40.4	45.7	45.7	49	50	46.9	46.9	46.9	49	50	46.9	45.8	45.8	58.3	58.3	51	50	50	63.5	100	80.2	81.2	79.2	78.1
COXA17	46.8	48.9	51.1	45.7	44.7	44.7	43.6	46.8	44.7	45.7	45.7	48.9	48.9	50	51	49	50	50	53.1	54.2	50	49	49	58.3	58.3	52.1	51	51	61.5	80.2	100	89.6	91.7	87.5
POLIO3	44.7	43.6	52.1	42.6	43.6	40.4	41.5	43.6	43.6	44.7	42.6	43.6	43.6	51	54.2	50	51	51	52.1	53.1	46.9	45.8	45.8	57.3	60.4	52.1	51	51	60.4	81.2	89.6	100	94.8	91.7
POLIO2	44.7	43.6	50	41.5	42.6	41.5	40.4	42.6	42.6	42.6	42.6	43.6	43.6	51	52.1	50	51	51	52.1	53.1	50	49	49	56.2	58.3	53.1	52.1	52.1	58.3	79.2	91.7	94.8	100	89.6
POLIO1A	43.6	42.6	50	43.6	44.7	41.5	42.6	43.6	44.7	45.7	43.6	44.7	44.7	52.1	55.2	49	51	50	50	51	47.9	46.9	46.9	58.3	60.4	50	49	49	62.5	78.1	87.5	91.7	89.6	100
2C	HRV89	HRV78	HRV12	HRV1B	HRV16	HRV39	HRV2	HRV85	HRV24	HRV11	HRV9	HRV94	HRV64	HRV52	HRV17	HRV14	HRV37	HRV3	HRV93	HRV27	COXA14	COXA6	COXA2	HEV70	HEV68	ECHO1	ECHO6	COXB2	COXA1	COXA18	COXA17	POLIO3	POLIO2	POLIO1A		2C	HRV A	HRVB	HEV
HRV89	100	68.1	64.2	74.1	75.3	72.2	72.5	72.5	74.4	72.2	73.4	75.6	75.3	51.9	51.9	49.7	51.2	51.2	50.9	51.9	49.1	49.4	49.4	49.4	49.7	49.8	50.5	48.9	53.8	52.8	54.1	54.7	53.4	53.4		HRV A	81.0899	49.6912	48.4005
HRV78	68.1	100	65.5	71	70.4	69.5	67	70.1	67.9	67.9	69.2	70.1	69.5	46.9	48.1	48.1	48.8	47.5	47.8	48.8	49.5	49.5	49.8	47.8	48.1	47.6	48	47	51.9	49.1	50	50	50	49.4		HRVB		86.0816	58.1602
HRV12	64.2	65.5	100	65.2	67.4	66.8	64.6	66.5	67.4	66.8	67.7	68.7	68.3	49.1	49.4	49.1	50.6	49.7	50.3	51.3	48.3	47.6	48	44.3	45.3	47.5	47.8	46.2	49.7	46.9	48.1	48.4	47.8	47.5		HEV			71.5051
HRV1B	74.1	71	65.2	100	90	87.2	83.8	85.7	86.3	86.6	84.7	86.9	86.9	50	49.7	49.7	50	49.4	49.4	50.6	49.5	48.9	49.2	45.9	47.2	47.6	47.6	47	50	49.1	50	49.7	49.4	49.4
HRV16	75.3	70.4	67.4	90	100	87.2	84.7	84.7	86.9	85	86.3	89.4	89.1	49.7	49.4	49.7	50	50.3	50	51.2	49.5	48.9	49.2	45.9	48.1	46.4	46.7	45.5	51.2	49.7	49.4	49.7	48.4	48.8
HRV39	72.2	69.5	66.8	87.2	87.2	100	91.3	87.5	86.9	86.9	84.7	84.7	85.4	48.4	48.8	48.1	48.4	49.1	48.4	49.1	48	47.4	47.7	44.1	46.6	45.8	46.1	44.8	49.7	48.4	49.4	49.7	48.8	48.8
HRV2	72.5	67	64.6	83.8	84.7	91.3	100	84.7	85	85.4	81.9	84.1	84.1	49.1	49.4	48.1	48.4	49.4	48.1	48.4	48.3	47.7	47.7	45.3	47.2	46.4	46.7	45.5	50.3	49.1	49.7	50	48.8	48.8
HRV85	72.5	70.1	66.5	85.7	84.7	87.5	84.7	100	91	90.7	84.7	85	85	50	49.7	50	50	49.7	49.4	50	47.7	47	47.4	46.2	47.8	47	47.3	46.1	49.7	49.7	48.4	48.8	47.8	47.8
HRV24	74.4	67.9	67.4	86.3	86.9	86.9	85	91	100	94.7	84.1	86	85.7	49.7	49.4	49.1	49.4	49.1	49.7	50.3	47	46.4	46.7	46.2	48.4	46.4	47	45.8	50	49.1	49.4	49.7	48.4	48.4
HRV11	72.2	67.9	66.8	86.6	85	86.9	85.4	90.7	94.7	100	83.2	85	85	49.4	49.1	48.8	49.4	48.8	49.4	50	47.7	47	47.4	45.9	47.2	46.4	46.7	45.5	49.4	48.8	49.1	49.4	48.4	48.4
HRV9	73.4	69.2	67.7	84.7	86.3	84.7	81.9	84.7	84.1	83.2	100	91	91.3	49.1	48.8	49.1	49.4	48.4	49.4	50.6	47.7	47	47	45.3	46.9	46.1	46.4	45.1	50.3	49.1	49.1	49.4	47.8	48.4
HRV94	75.6	70.1	68.7	86.9	89.4	84.7	84.1	85	86	85	91	100	98.4	50.6	50.3	51.2	52.2	51.2	49.7	50.9	49.8	49.2	49.2	47.5	48.1	48	48.3	47	51.6	50.6	50.3	50.6	49.1	49.4
HRV64	75.3	69.5	68.3	86.9	89.1	85.4	84.1	85	85.7	85	91.3	98.4	100	50.6	50.3	51.2	52.2	51.2	49.7	50.9	49.8	49.2	49.2	47.5	48.1	48	48.3	47	50.9	50.3	49.7	50	48.4	49.1
HRV52	51.9	46.9	49.1	50	49.7	48.4	49.1	50	49.7	49.4	49.1	50.6	50.6	100	95.7	85.7	85.7	86.9	79.6	79.3	55	54.4	54.1	54.3	54.9	58.1	57.8	57.8	62.2	62.2	62.2	62.5	61.9	62.8
HRV17	51.9	48.1	49.4	49.7	49.4	48.8	49.4	49.7	49.4	49.1	48.8	50.3	50.3	95.7	100	86.6	86	86.6	78.4	78.4	56.9	56.3	56	54.3	54.9	58.4	57.5	58.1	62.5	61.9	63.4	63.1	62.8	62.8
HRV14	49.7	48.1	49.1	49.7	49.7	48.1	48.1	50	49.1	48.8	49.1	51.2	51.2	85.7	86.6	100	92.7	90.3	75.4	75.4	55.7	55	55.4	53	54	59	58.1	58.7	62.2	63.4	60.7	61.6	60.7	61
HRV37	51.2	48.8	50.6	50	50	48.4	48.4	50	49.4	49.4	49.4	52.2	52.2	85.7	86	92.7	100	91.8	76	76.9	54.1	53.5	53.2	52.7	53.4	59	58.1	58.7	63.4	63.4	60.7	61.3	61	60.7
HRV3	51.2	47.5	49.7	49.4	50.3	49.1	49.4	49.7	49.1	48.8	48.4	51.2	51.2	86.9	86.6	90.3	91.8	100	77.8	77.8	55.4	54.7	54.4	53	52.7	58.1	57.8	57.8	62.5	65.2	62.2	62.2	62.5	62.2
HRV93	50.9	47.8	50.3	49.4	50	48.4	48.1	49.4	49.7	49.4	49.4	49.7	49.7	79.6	78.4	75.4	76	77.8	100	96	54.4	54.1	54.1	51.8	51.5	57.5	57.5	57.2	59.8	60.7	59.5	59.8	59.8	59.1
HRV27	51.9	48.8	51.3	50.6	51.2	49.1	48.4	50	50.3	50	50.6	50.9	50.9	79.3	78.4	75.4	76.9	77.8	96	100	55	54.1	54.1	52.1	51.8	57.5	57.5	57.2	60.4	61	60.4	60.4	60.1	59.8
COXA14	49.1	49.5	48.3	49.5	49.5	48	48.3	47.7	47	47.7	47.7	49.8	49.8	55	56.9	55.7	54.1	55.4	54.4	55	100	98.5	97.9	60.2	61.2	65.3	64.7	64.7	61.5	61.8	64.2	64.2	63.3	63.3
COXA6	49.4	49.5	47.6	48.9	48.9	47.4	47.7	47	46.4	47	47	49.2	49.2	54.4	56.3	55	53.5	54.7	54.1	54.1	98.5	100	97.6	60.6	61.5	65.3	64.7	64.7	61.5	61.5	63.9	64.2	63.3	63.3
COXA2	49.4	49.8	48	49.2	49.2	47.7	47.7	47.4	46.7	47.4	47	49.2	49.2	54.1	56	55.4	53.2	54.4	54.1	54.1	97.9	97.6	100	60.6	61.2	65	64.4	64.4	61.5	61.8	64.5	64.8	64.5	63.9
HEV70	49.4	47.8	44.3	45.9	45.9	44.1	45.3	46.2	46.2	45.9	45.3	47.5	47.5	54.3	54.3	53	52.7	53	51.8	52.1	60.2	60.6	60.6	100	87.2	65.9	67.1	65.9	59.1	61.6	62.2	62.5	61	61.3
HEV68	49.7	48.1	45.3	47.2	48.1	46.6	47.2	47.8	48.4	47.2	46.9	48.1	48.1	54.9	54.9	54	53.4	52.7	51.5	51.8	61.2	61.5	61.2	87.2	100	64.6	65.5	64	57.6	59.1	61	61.3	60.7	60.7
ECHO1	49.8	47.6	47.5	47.6	46.4	45.8	46.4	47	46.4	46.4	46.1	48	48	58.1	58.4	59	59	58.1	57.5	57.5	65.3	65.3	65	65.9	64.6	100	98.2	97.6	63	62.1	62.7	63.3	62.4	62.1
ECHO6	50.5	48	47.8	47.6	46.7	46.1	46.7	47.3	47	46.7	46.4	48.3	48.3	57.8	57.5	58.1	58.1	57.8	57.5	57.5	64.7	64.7	64.4	67.1	65.5	98.2	100	97.6	62.4	63	63	63.3	62.7	62.4
COXB2	48.9	47	46.2	47	45.5	44.8	45.5	46.1	45.8	45.5	45.1	47	47	57.8	58.1	58.7	58.7	57.8	57.2	57.2	64.7	64.7	64.4	65.9	64	97.6	97.6	100	61.8	61.8	61.8	62.1	61.8	61.2
COXA1	53.8	51.9	49.7	50	51.2	49.7	50.3	49.7	50	49.4	50.3	51.6	50.9	62.2	62.5	62.2	63.4	62.5	59.8	60.4	61.5	61.5	61.5	59.1	57.6	63	62.4	61.8	100	79	79.6	80.2	79.3	79.3
COXA18	52.8	49.1	46.9	49.1	49.7	48.4	49.1	49.7	49.1	48.8	49.1	50.6	50.3	62.2	61.9	63.4	63.4	65.2	60.7	61	61.8	61.5	61.8	61.6	59.1	62.1	63	61.8	79	100	81.7	82	81.1	81.4
COXA17	54.1	50	48.1	50	49.4	49.4	49.7	48.4	49.4	49.1	49.1	50.3	49.7	62.2	63.4	60.7	60.7	62.2	59.5	60.4	64.2	63.9	64.5	62.2	61	62.7	63	61.8	79.6	81.7	100	98.2	96.6	97
POLIO3	54.7	50	48.4	49.7	49.7	49.7	50	48.8	49.7	49.4	49.4	50.6	50	62.5	63.1	61.6	61.3	62.2	59.8	60.4	64.2	64.2	64.8	62.5	61.3	63.3	63.3	62.1	80.2	82	98.2	100	96	96.3
POLIO2	53.4	50	47.8	49.4	48.4	48.8	48.8	47.8	48.4	48.4	47.8	49.1	48.4	61.9	62.8	60.7	61	62.5	59.8	60.1	63.3	63.3	64.5	61	60.7	62.4	62.7	61.8	79.3	81.1	96.6	96	100	95.7
POLIO1A	53.4	49.4	47.5	49.4	48.8	48.8	48.8	47.8	48.4	48.4	48.4	49.4	49.1	62.8	62.8	61	60.7	62.2	59.1	59.8	63.3	63.3	63.9	61.3	60.7	62.1	62.4	61.2	79.3	81.4	97	96.3	95.7	100
3A	HRV89	HRV78	HRV12	HRV1B	HRV16	HRV39	HRV2	HRV85	HRV24	HRV11	HRV9	HRV94	HRV64	HRV52	HRV17	HRV14	HRV37	HRV3	HRV93	HRV27	COXA14	COXA6	COXA2	HEV70	HEV68	ECHO1	ECHO6	COXB2	COXA1	COXA18	COXA17	POLIO3	POLIO2	POLIO1A		3A	HRV A	HRVB	HEV
HRV89	100	74.7	61.3	76	74.7	70.7	65.3	68	69.3	72	68	68	68	41.9	41.9	44.6	43.2	43.2	35.1	35.1	42.7	40	41.3	41.3	45.3	44	44	44	36	38.7	34.7	33.3	34.7	34.7		HRV A	78.7219	44.9505	41.5632
HRV78	74.7	100	68.4	77.6	80.3	73.7	68.4	75	81.6	76.3	78.9	73.7	72.4	44	45.3	48	45.3	49.3	45.3	45.3	46.1	43.4	44.7	42.1	42.1	43.4	44.7	44.7	40.8	42.1	38.2	38.2	38.2	38.2		HRVB		83.9102	48.4755
HRV12	61.3	68.4	100	64.5	65.8	68.4	63.2	64.5	65.8	67.1	64.5	65.8	65.8	44	45.3	44	44	46.7	40	40	47.4	47.4	48.7	40.8	42.1	43.4	43.4	43.4	42.1	43.4	39.5	39.5	39.5	39.5		HEV			64.1551
HRV1B	76	77.6	64.5	100	88.2	81.6	73.7	81.6	81.6	82.9	81.6	84.2	84.2	42.7	42.7	45.3	42.7	46.7	42.7	42.7	40.8	38.2	39.5	42.1	46.1	44.7	44.7	44.7	43.4	43.4	39.5	39.5	39.5	39.5
HRV16	74.7	80.3	65.8	88.2	100	76.3	73.7	77.6	78.9	78.9	78.9	80.3	80.3	44	44	46.7	45.3	48	46.7	46.7	43.4	40.8	40.8	42.1	46.1	44.7	44.7	44.7	42.1	43.4	39.5	39.5	39.5	39.5
HRV39	70.7	73.7	68.4	81.6	76.3	100	88.2	82.9	80.3	86.8	80.3	86.8	86.8	45.3	45.3	46.7	44	48	44	44	43.4	43.4	44.7	39.5	42.1	44.7	44.7	44.7	39.5	46.1	40.8	40.8	40.8	40.8
HRV2	65.3	68.4	63.2	73.7	73.7	88.2	100	76.3	75	81.6	76.3	80.3	80.3	44	44	44	42.7	45.3	40	40	43.4	42.1	43.4	36.8	39.5	40.8	40.8	40.8	38.2	43.4	39.5	39.5	39.5	39.5
HRV85	68	75	64.5	81.6	77.6	82.9	76.3	100	84.2	92.1	78.9	80.3	80.3	46.7	48	48	45.3	50.7	42.7	42.7	46.1	44.7	46.1	39.5	42.1	38.2	38.2	38.2	39.5	46.1	40.8	40.8	40.8	40.8
HRV24	69.3	81.6	65.8	81.6	78.9	80.3	75	84.2	100	85.5	81.6	78.9	77.6	48	46.7	48	45.3	48	42.7	42.7	42.1	40.8	40.8	42.1	42.1	44.7	44.7	44.7	43.4	44.7	42.1	42.1	42.1	42.1
HRV11	72	76.3	67.1	82.9	78.9	86.8	81.6	92.1	85.5	100	80.3	84.2	84.2	48	49.3	49.3	46.7	52	44	44	47.4	46.1	48.7	39.5	40.8	40.8	40.8	40.8	40.8	47.4	40.8	42.1	40.8	40.8
HRV9	68	78.9	64.5	81.6	78.9	80.3	76.3	78.9	81.6	80.3	100	88.2	85.5	45.3	46.7	48	45.3	49.3	42.7	42.7	43.4	40.8	42.1	36.8	38.2	40.8	40.8	40.8	38.2	40.8	36.8	36.8	36.8	36.8
HRV94	68	73.7	65.8	84.2	80.3	86.8	80.3	80.3	78.9	84.2	88.2	100	96.1	45.3	46.7	48	45.3	49.3	44	44	42.1	42.1	43.4	36.8	39.5	43.4	43.4	43.4	40.8	43.4	38.2	38.2	38.2	38.2
HRV64	68	72.4	65.8	84.2	80.3	86.8	80.3	80.3	77.6	84.2	85.5	96.1	100	45.3	44	46.7	44	48	42.7	42.7	43.4	43.4	44.7	38.2	40.8	43.4	43.4	43.4	40.8	44.7	39.5	39.5	39.5	39.5
HRV52	41.9	44	44	42.7	44	45.3	44	46.7	48	48	45.3	45.3	45.3	100	96.4	88.1	84.5	84.5	72.6	72.6	45.2	44	45.2	46.4	45.2	53.6	50	52.4	50	50	50	50	51.2	50
HRV17	41.9	45.3	45.3	42.7	44	45.3	44	48	46.7	49.3	46.7	46.7	44	96.4	100	89.3	85.7	88.1	73.8	72.6	47.6	46.4	47.6	45.2	44	54.8	51.2	53.6	50	51.2	48.8	48.8	50	48.8
HRV14	44.6	48	44	45.3	46.7	46.7	44	48	48	49.3	48	48	46.7	88.1	89.3	100	91.7	92.9	73.8	72.6	48.8	47.6	48.8	50	48.8	52.4	48.8	51.2	48.8	52.4	52.4	52.4	53.6	52.4
HRV37	43.2	45.3	44	42.7	45.3	44	42.7	45.3	45.3	46.7	45.3	45.3	44	84.5	85.7	91.7	100	88.1	71.4	67.9	48.8	47.6	47.6	46.4	45.2	48.8	48.8	50	45.2	50	50	50	51.2	50
HRV3	43.2	49.3	46.7	46.7	48	48	45.3	50.7	48	52	49.3	49.3	48	84.5	88.1	92.9	88.1	100	72.6	71.4	48.8	47.6	48.8	47.6	48.8	53.6	48.8	51.2	51.2	57.1	54.8	54.8	53.6	54.8
HRV93	35.1	45.3	40	42.7	46.7	44	40	42.7	42.7	44	42.7	44	42.7	72.6	73.8	73.8	71.4	72.6	100	95.2	48.8	48.8	48.8	41.7	41.7	47.6	48.8	48.8	45.2	45.2	44	44	45.2	44
HRV27	35.1	45.3	40	42.7	46.7	44	40	42.7	42.7	44	42.7	44	42.7	72.6	72.6	72.6	67.9	71.4	95.2	100	47.6	47.6	47.6	41.7	41.7	47.6	46.4	46.4	44	44	42.9	42.9	44	42.9
COXA14	42.7	46.1	47.4	40.8	43.4	43.4	43.4	46.1	42.1	47.4	43.4	42.1	43.4	45.2	47.6	48.8	48.8	48.8	48.8	47.6	100	96.5	97.6	57.6	56.5	52.9	52.9	52.9	49.4	47.1	45.9	45.9	45.9	45.9
COXA6	40	43.4	47.4	38.2	40.8	43.4	42.1	44.7	40.8	46.1	40.8	42.1	43.4	44	46.4	47.6	47.6	47.6	48.8	47.6	96.5	100	96.5	55.3	54.1	52.9	52.9	52.9	49.4	47.1	47.1	47.1	47.1	47.1
COXA2	41.3	44.7	48.7	39.5	40.8	44.7	43.4	46.1	40.8	48.7	42.1	43.4	44.7	45.2	47.6	48.8	47.6	48.8	48.8	47.6	97.6	96.5	100	57.6	56.5	54.1	54.1	54.1	49.4	47.1	45.9	47.1	45.9	45.9
HEV70	41.3	42.1	40.8	42.1	42.1	39.5	36.8	39.5	42.1	39.5	36.8	36.8	38.2	46.4	45.2	50	46.4	47.6	41.7	41.7	57.6	55.3	57.6	100	89.8	64.8	64.8	64.8	56.3	54.7	57	57	58.1	57
HEV68	45.3	42.1	42.1	46.1	46.1	42.1	39.5	42.1	42.1	40.8	38.2	39.5	40.8	45.2	44	48.8	45.2	48.8	41.7	41.7	56.5	54.1	56.5	89.8	100	65.9	64.8	64.8	59.8	55.8	59.3	59.3	60.5	59.3
ECHO1	44	43.4	43.4	44.7	44.7	44.7	40.8	38.2	44.7	40.8	40.8	43.4	43.4	53.6	54.8	52.4	48.8	53.6	47.6	47.6	52.9	52.9	54.1	64.8	65.9	100	95.5	95.5	56.3	52.3	51.2	51.2	52.3	51.2
ECHO6	44	44.7	43.4	44.7	44.7	44.7	40.8	38.2	44.7	40.8	40.8	43.4	43.4	50	51.2	48.8	48.8	48.8	48.8	46.4	52.9	52.9	54.1	64.8	64.8	95.5	100	95.5	55.2	52.3	51.2	51.2	52.3	51.2
COXB2	44	44.7	43.4	44.7	44.7	44.7	40.8	38.2	44.7	40.8	40.8	43.4	43.4	52.4	53.6	51.2	50	51.2	48.8	46.4	52.9	52.9	54.1	64.8	64.8	95.5	95.5	100	55.2	51.2	50	50	51.2	50
COXA1	36	40.8	42.1	43.4	42.1	39.5	38.2	39.5	43.4	40.8	38.2	40.8	40.8	50	50	48.8	45.2	51.2	45.2	44	49.4	49.4	49.4	56.3	59.8	56.3	55.2	55.2	100	64	60.5	60.5	61.6	60.5
COXA18	38.7	42.1	43.4	43.4	43.4	46.1	43.4	46.1	44.7	47.4	40.8	43.4	44.7	50	51.2	52.4	50	57.1	45.2	44	47.1	47.1	47.1	54.7	55.8	52.3	52.3	51.2	64	100	84.9	83.7	83.7	84.9
COXA17	34.7	38.2	39.5	39.5	39.5	40.8	39.5	40.8	42.1	40.8	36.8	38.2	39.5	50	48.8	52.4	50	54.8	44	42.9	45.9	47.1	45.9	57	59.3	51.2	51.2	50	60.5	84.9	100	98.8	98.8	100
POLIO3	33.3	38.2	39.5	39.5	39.5	40.8	39.5	40.8	42.1	42.1	36.8	38.2	39.5	50	48.8	52.4	50	54.8	44	42.9	45.9	47.1	47.1	57	59.3	51.2	51.2	50	60.5	83.7	98.8	100	97.7	98.8
POLIO2	34.7	38.2	39.5	39.5	39.5	40.8	39.5	40.8	42.1	40.8	36.8	38.2	39.5	51.2	50	53.6	51.2	53.6	45.2	44	45.9	47.1	45.9	58.1	60.5	52.3	52.3	51.2	61.6	83.7	98.8	97.7	100	98.8
POLIO1A	34.7	38.2	39.5	39.5	39.5	40.8	39.5	40.8	42.1	40.8	36.8	38.2	39.5	50	48.8	52.4	50	54.8	44	42.9	45.9	47.1	45.9	57	59.3	51.2	51.2	50	60.5	84.9	100	98.8	98.8	100
3B	HRV89	HRV78	HRV12	HRV1B	HRV16	HRV39	HRV2	HRV85	HRV24	HRV11	HRV9	HRV94	HRV64	HRV52	HRV17	HRV14	HRV37	HRV3	HRV93	HRV27	COXA14	COXA6	COXA2	HEV70	HEV68	ECHO1	ECHO6	COXB2	COXA1	COXA18	COXA17	POLIO3	POLIO2	POLIO1A		3B	HRV A	HRVB	HEV
HRV89	100	85	70	80	80	80	85	80	70	75	85	80	80	55	55	60	50	50	65	65	40	40	40	40	45	35	35	35	35	30	35	30	30	35		HRV A	87.2189	57.3077	39.6429
HRV78	85	100	70	90	90	90	95	90	80	85	85	95	90	60	60	60	55	55	65	65	45	45	45	45	50	40	40	40	40	30	35	30	30	35		HRVB		76.9755	44.9469
HRV12	70	70	100	70	70	70	70	70	65	65	75	70	70	50	50	50	45	45	45	45	35	35	35	35	40	30	30	30	30	30	30	30	30	30		HEV			72.4418
HRV1B	80	90	70	100	95	95	90	95	85	90	90	95	95	60	60	60	55	55	60	60	45	45	45	45	50	40	40	40	40	30	35	30	30	35
HRV16	80	90	70	95	100	95	90	95	90	90	95	95	100	60	60	60	55	55	60	60	45	45	45	50	55	45	45	45	45	35	40	35	35	40
HRV39	80	90	70	95	95	100	95	100	85	95	90	95	95	60	60	60	55	55	60	60	45	45	45	45	50	40	40	40	40	30	35	30	30	35
HRV2	85	95	70	90	90	95	100	95	80	90	85	90	90	60	60	60	55	55	65	65	45	45	45	45	50	40	40	40	40	30	35	30	30	35
HRV85	80	90	70	95	95	100	95	100	85	95	90	95	95	60	60	60	55	55	60	60	45	45	45	45	50	40	40	40	40	30	35	30	30	35
HRV24	70	80	65	85	90	85	80	85	100	85	85	85	90	60	60	60	55	55	55	55	40	40	40	50	50	45	45	45	45	40	45	40	40	45
HRV11	75	85	65	90	90	95	90	95	85	100	85	90	90	60	60	60	55	55	60	60	50	50	50	50	45	45	45	45	40	30	35	30	30	35
HRV9	85	85	75	90	95	90	85	90	85	85	100	90	95	55	55	55	50	50	55	55	40	40	40	45	50	40	40	40	40	35	40	35	35	40
HRV94	80	95	70	95	95	95	90	95	85	90	90	100	95	60	60	60	55	55	60	60	45	45	45	45	50	40	40	40	40	30	35	30	30	35
HRV64	80	90	70	95	100	95	90	95	90	90	95	95	100	60	60	60	55	55	60	60	45	45	45	50	55	45	45	45	45	35	40	35	35	40
HRV52	55	60	50	60	60	60	60	60	60	60	55	60	60	100	100	81.8	81.8	81.8	63.6	63.6	52.4	52.4	52.4	57.1	52.4	57.1	57.1	57.1	47.6	38.1	42.9	38.1	38.1	42.9
HRV17	55	60	50	60	60	60	60	60	60	60	55	60	60	100	100	81.8	81.8	81.8	63.6	63.6	52.4	52.4	52.4	57.1	52.4	57.1	57.1	57.1	47.6	38.1	42.9	38.1	38.1	42.9
HRV14	60	60	50	60	60	60	60	60	60	60	55	60	60	81.8	81.8	100	81.8	86.4	63.6	63.6	52.4	52.4	52.4	57.1	52.4	52.4	52.4	52.4	47.6	38.1	42.9	38.1	38.1	42.9
HRV37	50	55	45	55	55	55	55	55	55	55	50	55	55	81.8	81.8	81.8	100	81.8	54.5	59.1	52.4	52.4	52.4	52.4	57.1	47.6	47.6	47.6	42.9	33.3	38.1	33.3	33.3	38.1
HRV3	50	55	45	55	55	55	55	55	55	55	50	55	55	81.8	81.8	86.4	81.8	100	54.5	54.5	47.6	47.6	47.6	52.4	47.6	47.6	47.6	47.6	42.9	33.3	38.1	33.3	33.3	38.1
HRV93	65	65	45	60	60	60	65	60	55	60	55	60	60	63.6	63.6	63.6	54.5	54.5	100	90.9	52.4	52.4	52.4	47.6	42.9	38.1	38.1	38.1	42.9	28.6	33.3	33.3	28.6	33.3
HRV27	65	65	45	60	60	60	65	60	55	60	55	60	60	63.6	63.6	63.6	59.1	54.5	90.9	100	52.4	52.4	52.4	47.6	42.9	38.1	38.1	38.1	47.6	28.6	33.3	33.3	28.6	33.3
COXA14	40	45	35	45	45	45	45	45	40	50	40	45	45	52.4	52.4	52.4	52.4	47.6	52.4	52.4	100	100	100	57.1	52.4	57.1	57.1	57.1	47.6	47.6	47.6	42.9	47.6	47.6
COXA6	40	45	35	45	45	45	45	45	40	50	40	45	45	52.4	52.4	52.4	52.4	47.6	52.4	52.4	100	100	100	57.1	52.4	57.1	57.1	57.1	47.6	47.6	47.6	42.9	47.6	47.6
COXA2	40	45	35	45	45	45	45	45	40	50	40	45	45	52.4	52.4	52.4	52.4	47.6	52.4	52.4	100	100	100	57.1	52.4	57.1	57.1	57.1	47.6	47.6	47.6	42.9	47.6	47.6
HEV70	40	45	35	45	50	45	45	45	50	50	45	45	50	57.1	57.1	57.1	52.4	52.4	47.6	47.6	57.1	57.1	57.1	100	85.7	85.7	81	85.7	81	76.2	81	71.4	76.2	81
HEV68	45	50	40	50	55	50	50	50	50	45	50	50	55	52.4	52.4	52.4	57.1	47.6	42.9	42.9	52.4	52.4	52.4	85.7	100	76.2	71.4	76.2	71.4	66.7	71.4	61.9	66.7	71.4
ECHO1	35	40	30	40	45	40	40	40	45	45	40	40	45	57.1	57.1	52.4	47.6	47.6	38.1	38.1	57.1	57.1	57.1	85.7	76.2	100	95.2	100	81	71.4	76.2	71.4	71.4	76.2
ECHO6	35	40	30	40	45	40	40	40	45	45	40	40	45	57.1	57.1	52.4	47.6	47.6	38.1	38.1	57.1	57.1	57.1	81	71.4	95.2	100	95.2	76.2	66.7	71.4	66.7	66.7	71.4
COXB2	35	40	30	40	45	40	40	40	45	45	40	40	45	57.1	57.1	52.4	47.6	47.6	38.1	38.1	57.1	57.1	57.1	85.7	76.2	100	95.2	100	81	71.4	76.2	71.4	71.4	76.2
COXA1	35	40	30	40	45	40	40	40	45	40	40	40	45	47.6	47.6	47.6	42.9	42.9	42.9	47.6	47.6	47.6	47.6	81	71.4	81	76.2	81	100	81	85.7	85.7	81	85.7
COXA18	30	30	30	30	35	30	30	30	40	30	35	30	35	38.1	38.1	38.1	33.3	33.3	28.6	28.6	47.6	47.6	47.6	76.2	66.7	71.4	66.7	71.4	81	100	95.2	95.2	100	95.2
COXA17	35	35	30	35	40	35	35	35	45	35	40	35	40	42.9	42.9	42.9	38.1	38.1	33.3	33.3	47.6	47.6	47.6	81	71.4	76.2	71.4	76.2	85.7	95.2	100	90.5	95.2	100
POLIO3	30	30	30	30	35	30	30	30	40	30	35	30	35	38.1	38.1	38.1	33.3	33.3	33.3	33.3	42.9	42.9	42.9	71.4	61.9	71.4	66.7	71.4	85.7	95.2	90.5	100	95.2	90.5
POLIO2	30	30	30	30	35	30	30	30	40	30	35	30	35	38.1	38.1	38.1	33.3	33.3	28.6	28.6	47.6	47.6	47.6	76.2	66.7	71.4	66.7	71.4	81	100	95.2	95.2	100	95.2
POLIO1A	35	35	30	35	40	35	35	35	45	35	40	35	40	42.9	42.9	42.9	38.1	38.1	33.3	33.3	47.6	47.6	47.6	81	71.4	76.2	71.4	76.2	85.7	95.2	100	90.5	95.2	100
3C	HRV89	HRV78	HRV12	HRV1B	HRV16	HRV39	HRV2	HRV85	HRV24	HRV11	HRV9	HRV94	HRV64	HRV52	HRV17	HRV14	HRV37	HRV3	HRV93	HRV27	COXA14	COXA6	COXA2	HEV70	HEV68	ECHO1	ECHO6	COXB2	COXA1	COXA18	COXA17	POLIO3	POLIO2	POLIO1A		3C	HRV A	HRVB	HEV
HRV89	100	75.8	73.1	75.8	77.5	75.3	75.3	73.6	74.2	75.8	77.5	77.5	76.9	50.8	49.7	51.4	50.3	49.7	50.8	52.5	45.1	44	43.4	47.8	46.2	47.3	46.7	46.7	46.7	40.7	41.2	40.7	41.2	35.4		HRV A	83.3917	49.0297	45.1093
HRV78	75.8	100	76.4	76.4	78.6	78.6	75.3	75.8	76.9	78	81.3	80.2	80.8	46.4	45.9	49.2	50.3	47	45.9	46.4	44	45.1	45.1	46.2	48.9	48.4	48.4	46.7	47.8	44.5	45.1	44.5	44	39.2		HRVB		83.0776	48.3041
HRV12	73.1	76.4	100	77.5	76.4	80.8	75.8	76.4	75.8	78.6	79.7	78.6	79.1	49.2	48.1	49.7	51.4	48.1	50.3	51.9	45.6	46.2	45.6	46.7	45.1	45.1	45.1	44	42.3	41.8	41.2	41.8	42.3	36.5		HEV			68.7459
HRV1B	75.8	76.4	77.5	100	89	87.4	83	83.5	82.4	85.2	84.6	83	83	49.2	48.1	51.4	52.5	50.3	51.4	51.9	44.5	45.6	44.5	47.8	48.9	47.3	47.3	46.7	46.2	43.4	42.9	43.4	44	38.7
HRV16	77.5	78.6	76.4	89	100	84.6	83.5	81.3	80.2	83.5	83.5	84.6	85.7	49.7	48.1	50.8	50.8	49.2	49.7	50.3	44.5	45.6	44.5	49.5	48.4	50.5	49.5	48.9	46.7	43.4	43.4	43.4	44	38.7
HRV39	75.3	78.6	80.8	87.4	84.6	100	87.4	91.2	90.1	91.8	84.6	85.2	86.3	48.6	47.5	49.7	51.4	47	49.7	50.3	44.5	45.1	45.1	46.2	47.8	47.8	48.4	47.8	45.1	44	44	44	44.5	38.7
HRV2	75.3	75.3	75.8	83	83.5	87.4	100	84.6	82.4	85.7	81.3	83	84.1	47	48.1	49.7	50.3	47.5	49.2	49.7	44.5	43.4	42.9	47.3	48.4	47.8	48.9	47.8	46.7	43.4	43.4	43.4	44	38.1
HRV85	73.6	75.8	76.4	83.5	81.3	91.2	84.6	100	94.5	92.3	83	84.6	84.6	44.8	43.6	49.7	50.3	47	48.6	48.6	43.4	44	44	46.7	47.3	47.3	47.3	46.2	44	44.5	44.5	44.5	45.1	39.2
HRV24	74.2	76.9	75.8	82.4	80.2	90.1	82.4	94.5	100	91.2	82.4	84.1	83.5	44.8	43.6	49.2	49.7	45.9	48.6	49.2	41.8	42.3	42.3	46.7	48.4	47.8	47.8	46.7	44.5	44	44	44	44.5	38.7
HRV11	75.8	78	78.6	85.2	83.5	91.8	85.7	92.3	91.2	100	84.6	85.2	85.2	47.5	46.4	50.3	51.9	47.5	49.7	50.3	42.3	43.4	42.3	46.7	46.7	48.4	48.4	47.3	45.1	42.9	42.9	42.9	43.4	38.1
HRV9	77.5	81.3	79.7	84.6	83.5	84.6	81.3	83	82.4	84.6	100	88.5	87.4	49.7	47.5	51.4	53	50.3	50.3	50.8	45.1	46.7	46.2	47.3	47.8	49.5	49.5	47.8	44.5	43.4	42.9	43.4	44	38.1
HRV94	77.5	80.2	78.6	83	84.6	85.2	83	84.6	84.1	85.2	88.5	100	94.5	47	45.3	50.8	50.8	48.6	49.7	49.2	46.7	47.8	47.8	47.3	48.4	48.9	48.4	47.3	46.7	44.5	45.1	44.5	45.1	39.8
HRV64	76.9	80.8	79.1	83	85.7	86.3	84.1	84.6	83.5	85.2	87.4	94.5	100	45.9	44.2	49.2	49.7	49.2	48.6	49.2	47.8	47.8	48.9	48.4	48.4	50	48.9	48.4	47.8	45.1	45.6	45.1	45.6	39.8
HRV52	50.8	46.4	49.2	49.2	49.7	48.6	47	44.8	44.8	47.5	49.7	47	45.9	100	95.6	79.6	77.9	78.5	73.3	75.6	49.2	48.6	48.1	50.8	45.9	52.5	51.9	51.9	49.7	45.9	45.3	46.4	45.9	41.1
HRV17	49.7	45.9	48.1	48.1	48.1	47.5	48.1	43.6	43.6	46.4	47.5	45.3	44.2	95.6	100	79.6	79	77.3	74.4	76.7	48.6	49.2	47.5	50.3	46.4	51.9	51.4	51.4	49.7	45.3	45.3	45.9	45.3	40.6
HRV14	51.4	49.2	49.7	51.4	50.8	49.7	49.7	49.7	49.2	50.3	51.4	50.8	49.2	79.6	79.6	100	87.8	88.4	76.1	75.6	49.7	50.8	48.6	50.8	49.2	52.5	51.9	51.9	51.9	45.9	45.9	45.9	45.3	41.1
HRV37	50.3	50.3	51.4	52.5	50.8	51.4	50.3	50.3	49.7	51.9	53	50.8	49.7	77.9	79	87.8	100	86.7	76.1	77.2	48.6	49.2	48.1	50.8	49.7	53	52.5	51.4	50.3	45.3	44.8	45.9	46.4	41.1
HRV3	49.7	47	48.1	50.3	49.2	47	47.5	47	45.9	47.5	50.3	48.6	49.2	78.5	77.3	88.4	86.7	100	76.7	77.2	50.3	49.7	49.2	51.4	49.2	53	52.5	52.5	53	47.5	45.3	47	46.4	42.2
HRV93	50.8	45.9	50.3	51.4	49.7	49.7	49.2	48.6	48.6	49.7	50.3	49.7	48.6	73.3	74.4	76.1	76.1	76.7	100	96.1	48.1	48.1	47	51.9	47	51.4	51.4	51.4	50.3	45.9	44.8	45.9	46.4	41.1
HRV27	52.5	46.4	51.9	51.9	50.3	50.3	49.7	48.6	49.2	50.3	50.8	49.2	49.2	75.6	76.7	75.6	77.2	77.2	96.1	100	49.7	49.2	48.1	51.9	47	51.4	51.4	51.4	50.3	45.3	44.8	45.9	46.4	40.6
COXA14	45.1	44	45.6	44.5	44.5	44.5	44.5	43.4	41.8	42.3	45.1	46.7	47.8	49.2	48.6	49.7	48.6	50.3	48.1	49.7	100	95.1	95.1	54.4	53.3	57.1	56.6	56	60.4	54.9	54.9	54.4	54.9	49.2
COXA6	44	45.1	46.2	45.6	45.6	45.1	43.4	44	42.3	43.4	46.7	47.8	47.8	48.6	49.2	50.8	49.2	49.7	48.1	49.2	95.1	100	95.1	54.4	53.3	56.6	56	55.5	58.2	56	56.6	55.5	56	50.8
COXA2	43.4	45.1	45.6	44.5	44.5	45.1	42.9	44	42.3	42.3	46.2	47.8	48.9	48.1	47.5	48.6	48.1	49.2	47	48.1	95.1	95.1	100	53.3	52.7	56.6	56	55.5	58.8	56	56	55.5	56	50.3
HEV70	47.8	46.2	46.7	47.8	49.5	46.2	47.3	46.7	46.7	46.7	47.3	47.3	48.4	50.8	50.3	50.8	50.8	51.4	51.9	51.9	54.4	54.4	53.3	100	83	63.7	63.7	63.2	63.2	59.3	59.9	60.4	60.4	53
HEV68	46.2	48.9	45.1	48.9	48.4	47.8	48.4	47.3	48.4	46.7	47.8	48.4	48.4	45.9	46.4	49.2	49.7	49.2	47	47	53.3	53.3	52.7	83	100	67	66.5	66.5	66.5	64.8	65.4	65.9	65.9	59.1
ECHO1	47.3	48.4	45.1	47.3	50.5	47.8	47.8	47.3	47.8	48.4	49.5	48.9	50	52.5	51.9	52.5	53	53	51.4	51.4	57.1	56.6	56.6	63.7	67	100	97.3	96.2	67	61	60.4	61	61.5	55.2
ECHO6	46.7	48.4	45.1	47.3	49.5	48.4	48.9	47.3	47.8	48.4	49.5	48.4	48.9	51.9	51.4	51.9	52.5	52.5	51.4	51.4	56.6	56	56	63.7	66.5	97.3	100	97.8	65.9	60.4	59.9	60.4	61	54.7
COXB2	46.7	46.7	44	46.7	48.9	47.8	47.8	46.2	46.7	47.3	47.8	47.3	48.4	51.9	51.4	51.9	51.4	52.5	51.4	51.4	56	55.5	55.5	63.2	66.5	96.2	97.8	100	65.4	59.9	59.3	59.9	60.4	54.1
COXA1	46.7	47.8	42.3	46.2	46.7	45.1	46.7	44	44.5	45.1	44.5	46.7	47.8	49.7	49.7	51.9	50.3	53	50.3	50.3	60.4	58.2	58.8	63.2	66.5	67	65.9	65.4	100	79.1	77.5	78	77.5	72.4
COXA18	40.7	44.5	41.8	43.4	43.4	44	43.4	44.5	44	42.9	43.4	44.5	45.1	45.9	45.3	45.9	45.3	47.5	45.9	45.3	54.9	56	56	59.3	64.8	61	60.4	59.9	79.1	100	97.3	98.4	97.8	92.3
COXA17	41.2	45.1	41.2	42.9	43.4	44	43.4	44.5	44	42.9	42.9	45.1	45.6	45.3	45.3	45.9	44.8	45.3	44.8	44.8	54.9	56.6	56	59.9	65.4	60.4	59.9	59.3	77.5	97.3	100	96.7	96.2	90.6
POLIO3	40.7	44.5	41.8	43.4	43.4	44	43.4	44.5	44	42.9	43.4	44.5	45.1	46.4	45.9	45.9	45.9	47	45.9	45.9	54.4	55.5	55.5	60.4	65.9	61	60.4	59.9	78	98.4	96.7	100	97.3	91.7
POLIO2	41.2	44	42.3	44	44	44.5	44	45.1	44.5	43.4	44	45.1	45.6	45.9	45.3	45.3	46.4	46.4	46.4	46.4	54.9	56	56	60.4	65.9	61.5	61	60.4	77.5	97.8	96.2	97.3	100	91.2
POLIO1A	35.4	39.2	36.5	38.7	38.7	38.7	38.1	39.2	38.7	38.1	38.1	39.8	39.8	41.1	40.6	41.1	41.1	42.2	41.1	40.6	49.2	50.8	50.3	53	59.1	55.2	54.7	54.1	72.4	92.3	90.6	91.7	91.2	100
3D	HRV89	HRV78	HRV12	HRV1B	HRV16	HRV39	HRV2	HRV85	HRV24	HRV11	HRV9	HRV94	HRV64	HRV52	HRV17	HRV14	HRV37	HRV3	HRV93	HRV27	COXA14	COXA6	COXA2	HEV70	HEV68	ECHO1	ECHO6	COXB2	COXA1	COXA18	COXA17	POLIO3	POLIO2	POLIO1A		3D	HRV A	HRVB	HEV
HRV89	100	72.8	71	72.1	73	72.3	72.1	73.9	74.1	73.2	72.7	73.6	73	56.6	57	57.9	56.8	57.2	58.1	58.3	55.2	55	55.2	56.4	55.7	59.2	58.3	58.5	55.2	57	56.8	56.3	57.2	57		HRV A	79.5728	57.3242	56.7456
HRV78	72.8	100	72.7	70.2	71	69.7	68.2	72.3	72.5	71.5	71.6	73	73.2	57.4	57.6	57.6	56.1	57.2	58.1	58.3	55.5	55.9	56.3	55.9	56.2	57.6	57.2	57.2	55	56.3	56.1	56.1	56.1	56.3		HRVB		84.7143	63.5163
HRV12	71	72.7	100	71	70.7	69.9	68.3	69.2	70.1	68.6	69.6	69	69	59.7	59.7	58.9	60	59.3	59.1	59.7	57.3	56.9	57.1	56.5	55.8	57.8	57.5	56.9	55.6	55.1	55.4	55.4	55.4	54.9		HEV			78.3663
HRV1B	72.1	70.2	71	100	84.7	82.6	82.8	84.5	84.7	84.3	80.8	80	80.4	56.8	57	55.9	56.3	55.7	57.2	57	53.9	53.5	53.3	57.5	57.9	59.2	58.7	58.1	56.3	57.2	57	57	57.2	56.8
HRV16	73	71	70.7	84.7	100	80	80.8	81.9	81.9	82.4	80.1	80.2	80.2	59	58.3	55.2	56.3	56.3	56.8	56.8	54.6	55	54.8	56.6	55.9	57.4	56.3	56.1	56.3	56.3	56.1	56.3	56.3	55.9
HRV39	72.3	69.7	69.9	82.6	80	100	90.6	83	83.9	81.9	79	79.7	79.5	56.1	56.3	54.8	54.8	55.7	56.8	57	54.6	53.7	53.9	57	57.3	57.6	57.2	56.8	55.7	56.1	56.3	55.9	56.6	55.9
HRV2	72.1	68.2	68.3	82.8	80.8	90.6	100	83.2	83.7	82.8	79.3	80	80	55.7	55.9	55.7	55.2	55.5	57.9	57.4	53.9	53.3	53.5	57.9	57.3	57.4	56.8	56.1	57	57.2	57	57.4	57.6	57
HRV85	73.9	72.3	69.2	84.5	81.9	83	83.2	100	91.7	85.8	81.7	82.1	83.9	56.3	57.4	57.4	56.8	55	58.7	58.3	55	54.1	53.9	57.9	58.1	58.3	57.9	57	56.6	57.6	57.4	57.4	57.4	57.2
HRV24	74.1	72.5	70.1	84.7	81.9	83.9	83.7	91.7	100	85.2	81.4	80.8	81.9	56.8	56.6	57	57	56.1	58.5	58.5	54.8	54.4	53.9	57.9	58.1	59.2	59	57.9	57	57.2	57	57	57.2	57.2
HRV11	73.2	71.5	68.6	84.3	82.4	81.9	82.8	85.8	85.2	100	81	80.8	81.7	57.4	56.1	55.7	56.1	55.2	57.9	57.6	53.1	52.4	52	57	55.9	57.4	56.6	56.3	55.2	57.2	57	57	57.2	56.8
HRV9	72.7	71.6	69.6	80.8	80.1	79	79.3	81.7	81.4	81	100	84.1	85.2	58.4	60	58.2	57.8	57.1	60	60.4	55.4	54.9	55.1	58.1	57.4	58.4	58.2	57.3	57.3	58.6	58.2	58	58.6	58.6
HRV94	73.6	73	69	80	80.2	79.7	80	82.1	80.8	80.8	84.1	100	92.6	56.3	57.4	57.6	56.8	56.8	59	58.3	55.5	54.8	55	57.7	57.7	59	58.5	58.3	58.1	60.3	60.3	60.3	60	59.8
HRV64	73	73.2	69	80.4	80.2	79.5	80	83.9	81.9	81.7	85.2	92.6	100	58.1	58.7	58.1	56.8	56.8	59	58.5	55.2	55	55.2	58.6	58.8	58.7	58.1	58.1	58.1	59.8	59.4	59.4	59.6	59.8
HRV52	56.6	57.4	59.7	56.8	59	56.1	55.7	56.3	56.8	57.4	58.4	56.3	58.1	100	92.8	81.3	81.9	81.5	78	78.4	59.7	61.4	61.2	63.3	61.8	64.5	64.5	63.6	62.3	63.6	63.4	63.8	64.1	63.2
HRV17	57	57.6	59.7	57	58.3	56.3	55.9	57.4	56.6	56.1	60	57.4	58.7	92.8	100	81	81.7	81.7	79.5	79.3	59.9	61.4	61.2	63.1	61.5	64.9	64.9	64.1	63.2	64.3	64.1	64.7	64.3	64.1
HRV14	57.9	57.6	58.9	55.9	55.2	54.8	55.7	57.4	57	55.7	58.2	57.6	58.1	81.3	81	100	89.3	87.6	77.8	77.8	60.8	61.9	61.9	63.3	61.8	65.6	65.4	64.7	63.8	64.5	64.5	64.9	64.5	64.1
HRV37	56.8	56.1	60	56.3	56.3	54.8	55.2	56.8	57	56.1	57.8	56.8	56.8	81.9	81.7	89.3	100	88.5	78.2	77.1	59.9	60.3	60.3	64.2	62.4	63.8	64.3	63.4	63.6	64.3	64.5	64.5	64.5	64.1
HRV3	57.2	57.2	59.3	55.7	56.3	55.7	55.5	55	56.1	55.2	57.1	56.8	56.8	81.5	81.7	87.6	88.5	100	78.6	78.9	61	62.1	62.1	63.7	62.4	65.4	65.4	64.7	65.1	64.3	64.1	64.9	64.3	64.5
HRV93	58.1	58.1	59.1	57.2	56.8	56.8	57.9	58.7	58.5	57.9	60	59	59	78	79.5	77.8	78.2	78.6	100	94.6	62.1	63.2	63	62.4	60.9	64.9	64.9	64.1	65.1	65.1	65.4	65.1	64.7	64.7
HRV27	58.3	58.3	59.7	57	56.8	57	57.4	58.3	58.5	57.6	60.4	58.3	58.5	78.4	79.3	77.8	77.1	78.9	94.6	100	61.9	62.7	63	63.7	62	65.4	65.4	64.5	64.1	64.1	64.3	63.8	64.1	64.1
COXA14	55.2	55.5	57.3	53.9	54.6	54.6	53.9	55	54.8	53.1	55.4	55.5	55.2	59.7	59.9	60.8	59.9	61	62.1	61.9	100	93.1	93.9	64.7	64	67	67.5	66.2	67	67.8	67.6	67.8	67.8	67
COXA6	55	55.9	56.9	53.5	55	53.7	53.3	54.1	54.4	52.4	54.9	54.8	55	61.4	61.4	61.9	60.3	62.1	63.2	62.7	93.1	100	98.3	64.7	63.4	67.5	67.7	66.6	66.5	68	67.8	67.8	68	67.6
COXA2	55.2	56.3	57.1	53.3	54.8	53.9	53.5	53.9	53.9	52	55.1	55	55.2	61.2	61.2	61.9	60.3	62.1	63	63	93.9	98.3	100	64	63.4	67	67.2	66.2	67	68.7	68.5	68.5	68.7	68.3
HEV70	56.4	55.9	56.5	57.5	56.6	57	57.9	57.9	57.9	57	58.1	57.7	58.6	63.3	63.1	63.3	64.2	63.7	62.4	63.7	64.7	64.7	64	100	89.7	76.3	76.1	75.7	74.8	75.7	75.7	75.9	75.9	75.9
HEV68	55.7	56.2	55.8	57.9	55.9	57.3	57.3	58.1	58.1	55.9	57.4	57.7	58.8	61.8	61.5	61.8	62.4	62.4	60.9	62	64	63.4	63.4	89.7	100	74.3	74.3	73.9	73.5	73	72.8	73.2	73	73.2
ECHO1	59.2	57.6	57.8	59.2	57.4	57.6	57.4	58.3	59.2	57.4	58.4	59	58.7	64.5	64.9	65.6	63.8	65.4	64.9	65.4	67	67.5	67	76.3	74.3	100	96.7	97.4	76.5	74.1	74.3	74.3	74.1	74.1
ECHO6	58.3	57.2	57.5	58.7	56.3	57.2	56.8	57.9	59	56.6	58.2	58.5	58.1	64.5	64.9	65.4	64.3	65.4	64.9	65.4	67.5	67.7	67.2	76.1	74.3	96.7	100	96.7	76.3	74.6	74.8	74.8	74.6	74.6
COXB2	58.5	57.2	56.9	58.1	56.1	56.8	56.1	57	57.9	56.3	57.3	58.3	58.1	63.6	64.1	64.7	63.4	64.7	64.1	64.5	66.2	66.6	66.2	75.7	73.9	97.4	96.7	100	75.7	73.9	74.1	74.1	73.9	73.9
COXA1	55.2	55	55.6	56.3	56.3	55.7	57	56.6	57	55.2	57.3	58.1	58.1	62.3	63.2	63.8	63.6	65.1	65.1	64.1	67	66.5	67	74.8	73.5	76.5	76.3	75.7	100	87.4	87.6	87.6	87	88
COXA18	57	56.3	55.1	57.2	56.3	56.1	57.2	57.6	57.2	57.2	58.6	60.3	59.8	63.6	64.3	64.5	64.3	64.3	65.1	64.1	67.8	68	68.7	75.7	73	74.1	74.6	73.9	87.4	100	99.3	98.5	98.7	98.5
COXA17	56.8	56.1	55.4	57	56.1	56.3	57	57.4	57	57	58.2	60.3	59.4	63.4	64.1	64.5	64.5	64.1	65.4	64.3	67.6	67.8	68.5	75.7	72.8	74.3	74.8	74.1	87.6	99.3	100	98.3	98.5	98.3
POLIO3	56.3	56.1	55.4	57	56.3	55.9	57.4	57.4	57	57	58	60.3	59.4	63.8	64.7	64.9	64.5	64.9	65.1	63.8	67.8	67.8	68.5	75.9	73.2	74.3	74.8	74.1	87.6	98.5	98.3	100	97.6	97.8
POLIO2	57.2	56.1	55.4	57.2	56.3	56.6	57.6	57.4	57.2	57.2	58.6	60	59.6	64.1	64.3	64.5	64.5	64.3	64.7	64.1	67.8	68	68.7	75.9	73	74.1	74.6	73.9	87	98.7	98.5	97.6	100	97.6
POLIO1A	57	56.3	54.9	56.8	55.9	55.9	57	57.2	57.2	56.8	58.6	59.8	59.8	63.2	64.1	64.1	64.1	64.5	64.7	64.1	67	67.6	68.3	75.9	73.2	74.1	74.6	73.9	88	98.5	98.3	97.8	97.6	100
