# Supplementary material for: New complete genome sequences of human rhinoviruses shed light on their phylogeny and genomic features
Source: BMC Genomics. 2007 Jul 10;8:224. doi: 10.1186/1471-2164-8-224 (PMC1949831; doi:10.1186/1471-2164-8-224)
Supplement: Additional file 8 — Virus accession number. List of all the accession numbers for the viruses used in the analyses. [file 1471-2164-8-224-S8.xls]

## Sheet: Sheet1
Virus	Genbank	State
HRV-1B	D00239	known
HRV-2	X02316	known
HRV-14	X01087	knwon
HRV-16	L24917	known
HRV-39	AY751783	known
HRV-89	M16248	known
HRV-85	-	G. Stanway et al., unpub
HRV-9	-	G. Stanway et al., unpub
EV-68	EF107098	known
EV-70	DQ201177	known
PV-1	V01148	known
PV-2	X00595	known
PV-3	X00925	known
CV-A2	AY421760	known
CV-A6	AY421764	known
CV-A14	AY421769	known
E-1	AF029859	known
E-6	AY302558	known
CV-B2	AF081485	known
CV-A1	AF499635	known
CV-A17	AF499639	known
CV-A18	AF499640	known
HRV-3	EF173422	new
HRV-17	EF173420	new
HRV-27	EF173421	new
HRV-37	EF173423	new
HRV-52	EF173424	new
HRV-93	EF173425	new
HRV-11	EF173414	new
HRV-12	EF173415	new
HRV-24	EF173416	new
HRV-78	EF173418	new
HRV-64	EF173417	new
HRV-94	EF173419	new
SV-2	AY064708	known
